# Supplementary material for: Structural basis for SARS-CoV-2 Delta variant recognition of ACE2 receptor and broadly neutralizing antibodies
Source: Nat Commun. 2022 Feb 15;13:871. doi: 10.1038/s41467-022-28528-w (PMC8847413; doi:10.1038/s41467-022-28528-w)
Supplement: Supplementary file 10 — Source Data [file 41467_2022_28528_MOESM10_ESM.xlsx]

## Sheet: Fig 2
Fig. 2A. BLI data
Binding of Delta-S with different concentrations of AC2								Binding of G614-S with different concentrations of AC2
	AC2 concentration								AC2 concentration
Time (s)	200 nM	66.7 nM	22.2 nM	7.41 nM	2.47 nM	0.82 nM		Time (s)	200 nM	66.7 nM	22.2 nM	7.41 nM
0	0.002	0.004	0.007	0.001	-0.002	0.002		0	0.004	0.005	0.002	0.002
0.2	0.002	0.003	0.007	0.001	-0.002	0.002		0.2	0.004	0.004	0.002	0.001
0.4	0.002	0.003	0.006	0	-0.003	0.001		0.4	0.004	0.004	0.001	0.001
0.6	0.003	0.002	0.006	0	-0.003	0.001		0.6	0.004	0.004	0.001	0
0.8	0.003	0.002	0.006	0	-0.003	0.001		0.8	0.004	0.003	0.001	0
1	0.004	0.001	0.006	0	-0.003	0.001		1	0.005	0.003	0	-0.001
1.2	0.004	0.002	0.006	0	-0.003	0.001		1.2	0.005	0.002	0	-0.001
1.4	0.005	0.001	0.006	0	-0.003	0.001		1.4	0.005	0.002	-0.001	-0.001
1.6	0.006	0.001	0.005	0	-0.003	0.001		1.6	0.005	0.002	-0.001	-0.001
1.8	0.006	0.001	0.005	0	-0.004	0		1.8	0.005	0.001	-0.001	-0.001
2	0.007	0.002	0.005	0	-0.003	0.001		2	0.006	0.001	-0.001	-0.002
2.2	0.008	0.002	0.006	0.001	-0.003	0.001		2.2	0.006	0.002	-0.001	-0.001
2.4	0.008	0.003	0.006	0.001	-0.003	0.001		2.4	0.006	0.002	-0.001	-0.001
2.6	0.008	0.003	0.006	0.001	-0.002	0.001		2.6	0.007	0.003	0	-0.001
2.8	0.009	0.004	0.006	0.001	-0.002	0.002		2.8	0.008	0.003	0.001	0
3	0.009	0.003	0.006	0.001	-0.002	0.002		3	0.008	0.004	0.002	0.001
3.2	0.01	0.003	0.006	0.001	-0.001	0.002		3.2	0.008	0.004	0.002	0
3.4	0.011	0.004	0.006	0.001	-0.001	0.001		3.4	0.009	0.004	0.002	0.001
3.6	0.011	0.004	0.006	0.001	-0.001	0.001		3.6	0.01	0.004	0.002	0.001
3.8	0.011	0.004	0.006	0.001	-0.001	0.001		3.8	0.009	0.003	0.002	0
4	0.011	0.004	0.005	0	-0.002	0		4	0.009	0.003	0.002	0
4.2	0.011	0.004	0.005	0	-0.003	0		4.2	0.009	0.003	0.002	0
4.4	0.012	0.004	0.005	0	-0.002	0		4.4	0.009	0.003	0.002	0
4.6	0.013	0.004	0.005	0	-0.002	0		4.6	0.009	0.003	0.002	-0.001
4.8	0.013	0.005	0.005	0	-0.001	0		4.8	0.009	0.002	0.001	-0.001
5	0.013	0.004	0.005	0	-0.002	-0.001		5	0.01	0.002	0.001	-0.001
5.2	0.013	0.004	0.005	0	-0.002	-0.001		5.2	0.011	0.002	0.001	0
5.4	0.013	0.004	0.005	-0.001	-0.003	-0.002		5.4	0.011	0.002	0.001	0.001
5.6	0.013	0.004	0.004	-0.001	-0.003	-0.002		5.6	0.011	0.002	0.001	0
5.8	0.013	0.003	0.004	-0.001	-0.003	-0.003		5.8	0.011	0.002	0	0
6	0.014	0.004	0.004	-0.001	-0.003	-0.003		6	0.012	0.002	0.001	0
6.2	0.014	0.004	0.004	-0.002	-0.003	-0.003		6.2	0.012	0.003	0.001	0
6.4	0.015	0.004	0.005	-0.001	-0.003	-0.003		6.4	0.013	0.003	0.001	0.001
6.6	0.015	0.004	0.005	-0.002	-0.002	-0.002		6.6	0.014	0.004	0.002	0.001
6.8	0.016	0.005	0.005	-0.002	-0.002	-0.002		6.8	0.014	0.004	0.003	0.001
7	0.017	0.005	0.005	-0.002	-0.002	-0.002		7	0.015	0.005	0.002	0.001
7.2	0.017	0.005	0.005	-0.002	-0.002	-0.001		7.2	0.015	0.004	0.002	0
7.4	0.018	0.005	0.005	-0.002	-0.003	-0.001		7.4	0.015	0.004	0.002	0
7.6	0.018	0.005	0.005	-0.002	-0.003	-0.001		7.6	0.015	0.004	0.002	0
7.8	0.019	0.005	0.005	-0.001	-0.003	-0.001		7.8	0.015	0.003	0.001	-0.001
8	0.02	0.005	0.005	-0.001	-0.003	-0.001		8	0.015	0.003	0.001	-0.002
8.2	0.02	0.005	0.005	0	-0.003	0		8.2	0.015	0.003	0.002	-0.001
8.4	0.021	0.006	0.005	0	-0.003	0		8.4	0.016	0.003	0.001	-0.001
8.6	0.021	0.006	0.005	0	-0.003	0		8.6	0.016	0.002	0.001	-0.001
8.8	0.021	0.007	0.006	0.001	-0.003	0		8.8	0.017	0.003	0.001	0
9	0.022	0.007	0.006	0.001	-0.003	-0.001		9	0.018	0.003	0.001	0
9.2	0.022	0.007	0.005	0.001	-0.003	-0.001		9.2	0.018	0.003	0.001	0.001
9.4	0.022	0.007	0.005	0.001	-0.003	-0.001		9.4	0.018	0.003	0.002	0.001
9.6	0.022	0.006	0.004	0.002	-0.003	-0.002		9.6	0.018	0.003	0.002	0.001
9.8	0.022	0.007	0.004	0.002	-0.003	-0.002		9.8	0.019	0.004	0.002	0.001
10	0.023	0.007	0.004	0.002	-0.002	-0.002		10	0.019	0.005	0.002	0.001
10.2	0.023	0.007	0.005	0.002	-0.002	-0.002		10.2	0.02	0.005	0.002	0.002
10.4	0.024	0.006	0.005	0.002	-0.002	-0.002		10.4	0.019	0.005	0.002	0.001
10.6	0.024	0.007	0.005	0.002	-0.001	-0.002		10.6	0.019	0.005	0.002	0.001
10.8	0.025	0.007	0.005	0.002	-0.001	-0.002		10.8	0.019	0.006	0.002	0.001
11	0.026	0.008	0.006	0.003	0	-0.001		11	0.019	0.006	0.002	0.001
11.2	0.026	0.008	0.006	0.003	-0.001	-0.001		11.2	0.019	0.006	0.001	0
11.4	0.026	0.008	0.006	0.003	-0.001	-0.001		11.4	0.019	0.006	0.001	0
11.6	0.027	0.008	0.006	0.003	-0.001	-0.001		11.6	0.02	0.006	0.001	-0.001
11.8	0.027	0.009	0.007	0.002	-0.001	-0.001		11.8	0.019	0.005	0	-0.001
12	0.027	0.009	0.007	0.002	-0.001	-0.002		12	0.02	0.006	0	-0.001
12.2	0.027	0.009	0.006	0.002	-0.001	-0.002		12.2	0.02	0.005	0	0
12.4	0.027	0.009	0.007	0.001	-0.002	-0.002		12.4	0.02	0.006	0	0
12.6	0.027	0.009	0.007	0.002	-0.002	-0.002		12.6	0.02	0.005	-0.001	0
12.8	0.028	0.01	0.007	0.002	-0.001	-0.001		12.8	0.02	0.004	-0.001	-0.001
13	0.027	0.01	0.007	0.002	-0.001	-0.002		13	0.02	0.004	-0.001	-0.001
13.2	0.026	0.009	0.006	0.002	-0.002	-0.002		13.2	0.02	0.004	-0.001	-0.001
13.4	0.027	0.009	0.006	0.002	-0.001	-0.002		13.4	0.02	0.004	-0.001	-0.002
13.6	0.027	0.009	0.006	0.002	-0.001	-0.002		13.6	0.021	0.004	-0.001	-0.002
13.8	0.027	0.01	0.006	0.002	-0.001	-0.002		13.8	0.021	0.005	0	-0.002
14	0.028	0.01	0.006	0.003	-0.001	-0.002		14	0.021	0.004	-0.001	-0.003
14.2	0.028	0.011	0.007	0.003	-0.001	-0.001		14.2	0.021	0.005	-0.001	-0.004
14.4	0.028	0.011	0.007	0.004	-0.001	-0.001		14.4	0.021	0.004	-0.001	-0.004
14.6	0.029	0.011	0.007	0.004	-0.001	0		14.6	0.021	0.004	0	-0.004
14.8	0.03	0.012	0.008	0.005	0	0		14.8	0.022	0.005	0	-0.004
15	0.03	0.012	0.008	0.005	0	0.001		15	0.023	0.006	0	-0.003
15.2	0.03	0.012	0.008	0.005	0	0		15.2	0.024	0.006	0	-0.002
15.4	0.031	0.012	0.008	0.004	-0.001	0		15.4	0.024	0.007	0	-0.002
15.6	0.031	0.012	0.008	0.004	-0.001	0		15.6	0.024	0.007	0	-0.002
15.8	0.031	0.013	0.008	0.004	-0.001	0.001		15.8	0.025	0.008	0.001	-0.001
16	0.031	0.013	0.008	0.004	-0.001	0.001		16	0.025	0.008	0.002	0
16.2	0.032	0.013	0.008	0.004	-0.001	0.001		16.2	0.025	0.008	0.002	0
16.4	0.032	0.012	0.008	0.003	-0.001	0.001		16.4	0.026	0.008	0.003	0.001
16.6	0.032	0.012	0.008	0.003	-0.001	0.001		16.6	0.025	0.007	0.002	0
16.8	0.032	0.012	0.008	0.003	-0.001	0		16.8	0.025	0.007	0.002	0.001
17	0.031	0.012	0.007	0.002	-0.002	0		17	0.025	0.008	0.002	0.001
17.2	0.032	0.012	0.008	0.003	-0.001	0.001		17.2	0.025	0.007	0.003	0.001
17.4	0.032	0.012	0.008	0.002	-0.001	0		17.4	0.025	0.007	0.003	0.001
17.6	0.032	0.013	0.008	0.002	-0.001	0.001		17.6	0.024	0.006	0.004	0.001
17.8	0.033	0.013	0.008	0.003	-0.001	0		17.8	0.024	0.006	0.003	0
18	0.033	0.013	0.007	0.002	-0.001	0		18	0.023	0.005	0.003	-0.001
18.2	0.033	0.013	0.007	0.002	-0.001	0		18.2	0.023	0.005	0.003	-0.001
18.4	0.033	0.013	0.007	0.002	-0.001	0		18.4	0.023	0.005	0.003	-0.001
18.6	0.033	0.013	0.006	0.002	-0.001	0		18.6	0.024	0.005	0.002	-0.001
18.8	0.033	0.014	0.007	0.002	0	-0.001		18.8	0.024	0.005	0.002	-0.001
19	0.034	0.014	0.007	0.002	0	0		19	0.025	0.005	0.001	-0.001
19.2	0.033	0.014	0.006	0.002	0	-0.001		19.2	0.025	0.005	0	-0.001
19.4	0.034	0.014	0.007	0.002	0	-0.001		19.4	0.026	0.006	0.001	-0.001
19.6	0.034	0.014	0.007	0.003	0	-0.001		19.6	0.026	0.007	0.001	-0.001
19.8	0.034	0.014	0.007	0.003	0	0		19.8	0.027	0.007	0.001	-0.001
20	0.035	0.014	0.007	0.002	0	-0.001		20	0.028	0.007	0.001	-0.001
20.2	0.035	0.014	0.008	0.002	-0.001	-0.001		20.2	0.028	0.007	0.001	-0.001
20.4	0.035	0.014	0.008	0.001	-0.001	-0.001		20.4	0.029	0.008	0.001	0
20.6	0.035	0.014	0.008	0.001	-0.001	-0.001		20.6	0.029	0.009	0.002	0
20.8	0.036	0.015	0.009	0.002	-0.001	-0.001		20.8	0.031	0.01	0.002	0.001
21	0.037	0.015	0.009	0.002	0	0		21	0.031	0.01	0.002	0.001
21.2	0.037	0.015	0.01	0.002	-0.001	0		21.2	0.031	0.01	0.002	0.001
21.4	0.037	0.015	0.01	0.002	-0.001	0		21.4	0.031	0.009	0.003	0.001
21.6	0.037	0.015	0.011	0.002	0	0		21.6	0.03	0.009	0.003	0.001
21.8	0.037	0.016	0.01	0.003	-0.001	0		21.8	0.03	0.009	0.003	0
22	0.038	0.016	0.01	0.003	-0.001	0		22	0.03	0.009	0.004	0
22.2	0.038	0.016	0.01	0.003	-0.001	0		22.2	0.03	0.008	0.004	0
22.4	0.038	0.016	0.01	0.003	-0.001	0		22.4	0.03	0.009	0.005	0
22.6	0.037	0.016	0.01	0.003	-0.001	0		22.6	0.03	0.008	0.004	0
22.8	0.038	0.016	0.01	0.004	0	0		22.8	0.029	0.008	0.005	-0.001
23	0.038	0.016	0.01	0.004	0	0		23	0.029	0.008	0.004	-0.001
23.2	0.037	0.015	0.009	0.003	0	0		23.2	0.03	0.009	0.004	-0.001
23.4	0.038	0.015	0.01	0.003	0	0.001		23.4	0.03	0.009	0.004	0
23.6	0.037	0.015	0.009	0.002	0	0		23.6	0.03	0.009	0.004	-0.001
23.8	0.038	0.015	0.009	0.002	0	0		23.8	0.03	0.009	0.004	0
24	0.038	0.015	0.009	0.002	0	-0.001		24	0.03	0.01	0.004	0
24.2	0.037	0.015	0.009	0.001	0	-0.001		24.2	0.03	0.01	0.004	0
24.4	0.038	0.015	0.009	0.001	0	-0.001		24.4	0.031	0.011	0.004	0
24.6	0.038	0.015	0.009	0.002	0	-0.001		24.6	0.032	0.011	0.004	0.001
24.8	0.039	0.015	0.01	0.002	-0.001	0		24.8	0.032	0.012	0.004	0.001
25	0.039	0.015	0.01	0.002	-0.001	0		25	0.032	0.012	0.003	0.001
25.2	0.039	0.015	0.01	0.002	-0.002	0		25.2	0.032	0.011	0.003	0.001
25.4	0.039	0.016	0.011	0.003	-0.001	0		25.4	0.032	0.011	0.003	0.001
25.6	0.039	0.016	0.01	0.003	-0.001	-0.001		25.6	0.032	0.01	0.004	0.001
25.8	0.039	0.016	0.01	0.003	-0.002	-0.001		25.8	0.032	0.009	0.003	0.001
26	0.04	0.017	0.011	0.004	-0.001	-0.001		26	0.032	0.009	0.003	0.001
26.2	0.04	0.017	0.01	0.004	-0.002	-0.001		26.2	0.032	0.009	0.003	0
26.4	0.04	0.018	0.01	0.004	-0.002	-0.001		26.4	0.032	0.009	0.004	0.001
26.6	0.041	0.018	0.01	0.005	-0.001	-0.001		26.6	0.032	0.008	0.004	0
26.8	0.042	0.018	0.011	0.005	-0.001	0		26.8	0.032	0.008	0.004	0
27	0.042	0.019	0.011	0.005	0	0.001		27	0.032	0.007	0.003	0
27.2	0.042	0.019	0.011	0.004	0	0.001		27.2	0.032	0.007	0.003	0
27.4	0.042	0.019	0.011	0.005	0	0.001		27.4	0.032	0.008	0.003	0
27.6	0.042	0.019	0.011	0.004	0	0		27.6	0.032	0.008	0.003	0
27.8	0.042	0.019	0.012	0.005	0.001	0.001		27.8	0.033	0.008	0.004	0
28	0.042	0.019	0.012	0.004	0	0.001		28	0.033	0.009	0.004	0
28.2	0.042	0.019	0.012	0.004	0	0		28.2	0.033	0.009	0.004	0
28.4	0.042	0.019	0.012	0.004	0	0		28.4	0.033	0.01	0.005	0
28.6	0.043	0.018	0.012	0.004	0	0.001		28.6	0.032	0.01	0.005	0
28.8	0.043	0.018	0.013	0.004	-0.001	0.001		28.8	0.032	0.011	0.005	0
29	0.043	0.018	0.013	0.005	-0.001	0		29	0.032	0.012	0.005	0
29.2	0.043	0.017	0.013	0.005	-0.001	0		29.2	0.032	0.012	0.005	0
29.4	0.043	0.018	0.013	0.005	-0.001	0		29.4	0.032	0.012	0.004	0
29.6	0.043	0.017	0.012	0.005	-0.002	-0.001		29.6	0.033	0.013	0.004	0
29.8	0.043	0.017	0.012	0.005	-0.002	-0.001		29.8	0.032	0.013	0.004	0
30	0.043	0.018	0.012	0.005	-0.002	-0.001		30	0.033	0.013	0.005	0.001
30.2	0.043	0.017	0.011	0.005	-0.002	-0.001		30.2	0.033	0.012	0.004	0.001
30.4	0.043	0.017	0.011	0.004	-0.002	-0.001		30.4	0.033	0.012	0.004	0.001
30.6	0.044	0.017	0.011	0.004	-0.002	-0.001		30.6	0.033	0.012	0.004	0.001
30.8	0.044	0.018	0.011	0.004	-0.001	-0.001		30.8	0.034	0.012	0.003	0.001
31	0.044	0.018	0.01	0.004	-0.001	-0.001		31	0.035	0.012	0.003	0.001
31.2	0.044	0.018	0.01	0.003	-0.001	-0.002		31.2	0.035	0.012	0.004	0.001
31.4	0.044	0.019	0.011	0.003	-0.001	-0.002		31.4	0.036	0.012	0.004	0.001
31.6	0.044	0.018	0.01	0.002	-0.001	-0.002		31.6	0.035	0.011	0.004	0
31.8	0.044	0.019	0.01	0.002	-0.001	-0.001		31.8	0.036	0.012	0.004	0
32	0.044	0.019	0.011	0.002	-0.001	-0.001		32	0.035	0.012	0.004	-0.001
32.2	0.044	0.019	0.011	0.002	0	-0.001		32.2	0.035	0.012	0.004	-0.001
32.4	0.044	0.019	0.011	0.002	-0.001	-0.001		32.4	0.035	0.012	0.004	-0.001
32.6	0.044	0.019	0.011	0.002	-0.001	-0.001		32.6	0.035	0.013	0.004	0
32.8	0.044	0.019	0.012	0.002	-0.001	-0.001		32.8	0.035	0.013	0.004	0
33	0.044	0.019	0.012	0.002	-0.001	0		33	0.036	0.013	0.005	0.001
33.2	0.043	0.019	0.012	0.002	-0.001	0		33.2	0.037	0.014	0.005	0.001
33.4	0.044	0.02	0.012	0.003	-0.001	0		33.4	0.037	0.015	0.005	0.002
33.6	0.044	0.02	0.012	0.003	-0.001	0		33.6	0.038	0.015	0.006	0.003
33.8	0.044	0.019	0.011	0.002	-0.001	-0.001		33.8	0.038	0.016	0.006	0.004
34	0.043	0.019	0.011	0.002	-0.002	-0.001		34	0.038	0.015	0.005	0.004
34.2	0.044	0.019	0.01	0.002	-0.002	-0.001		34.2	0.039	0.015	0.005	0.004
34.4	0.044	0.019	0.01	0.002	-0.002	-0.001		34.4	0.039	0.015	0.006	0.004
34.6	0.045	0.019	0.01	0.003	-0.002	-0.001		34.6	0.039	0.015	0.006	0.004
34.8	0.045	0.019	0.01	0.003	-0.002	-0.001		34.8	0.039	0.015	0.005	0.004
35	0.046	0.019	0.01	0.004	-0.001	-0.001		35	0.039	0.014	0.005	0.003
35.2	0.046	0.019	0.01	0.004	-0.001	-0.001		35.2	0.038	0.014	0.005	0.003
35.4	0.046	0.019	0.009	0.004	-0.001	-0.001		35.4	0.038	0.014	0.005	0.003
35.6	0.047	0.018	0.009	0.004	-0.001	-0.001		35.6	0.038	0.013	0.005	0.002
35.8	0.047	0.019	0.009	0.005	-0.001	0		35.8	0.037	0.013	0.004	0.001
36	0.047	0.019	0.009	0.005	0	-0.001		36	0.036	0.013	0.004	0.001
36.2	0.047	0.019	0.009	0.005	0	-0.001		36.2	0.035	0.013	0.003	0
36.4	0.046	0.019	0.009	0.005	0	0		36.4	0.035	0.013	0.003	0
36.6	0.046	0.019	0.009	0.004	0	-0.001		36.6	0.035	0.013	0.004	0
36.8	0.045	0.018	0.009	0.004	0	-0.001		36.8	0.035	0.013	0.004	0
37	0.045	0.018	0.009	0.004	0	-0.001		37	0.036	0.014	0.005	0.001
37.2	0.045	0.018	0.009	0.003	0	-0.001		37.2	0.036	0.015	0.006	0.001
37.4	0.045	0.019	0.01	0.003	0	-0.002		37.4	0.037	0.015	0.006	0.002
37.6	0.045	0.019	0.01	0.003	0	-0.001		37.6	0.037	0.015	0.006	0.001
37.8	0.045	0.019	0.01	0.002	0	-0.002		37.8	0.037	0.016	0.006	0.001
38	0.046	0.019	0.011	0.003	-0.001	-0.002		38	0.037	0.015	0.006	0.001
38.2	0.046	0.019	0.011	0.004	-0.001	-0.001		38.2	0.037	0.015	0.006	0.001
38.4	0.047	0.019	0.011	0.003	-0.001	-0.001		38.4	0.037	0.015	0.006	0.001
38.6	0.047	0.019	0.012	0.004	-0.001	-0.001		38.6	0.038	0.014	0.006	0.001
38.8	0.047	0.019	0.012	0.004	-0.001	-0.001		38.8	0.038	0.015	0.006	0.001
39	0.047	0.019	0.012	0.005	-0.001	-0.001		39	0.038	0.015	0.006	0.001
39.2	0.047	0.02	0.012	0.005	-0.001	0		39.2	0.038	0.015	0.006	0.002
39.4	0.048	0.02	0.012	0.005	-0.001	0		39.4	0.039	0.015	0.005	0.002
39.6	0.048	0.02	0.012	0.005	-0.001	0		39.6	0.039	0.015	0.005	0.002
39.8	0.048	0.021	0.012	0.005	-0.001	0		39.8	0.038	0.015	0.004	0.001
40	0.047	0.021	0.012	0.005	-0.001	0		40	0.038	0.015	0.004	0.002
40.2	0.047	0.021	0.012	0.005	0	0		40.2	0.039	0.015	0.005	0.001
40.4	0.047	0.021	0.012	0.005	0	0		40.4	0.039	0.015	0.005	0.001
40.6	0.047	0.022	0.012	0.005	0	-0.001		40.6	0.04	0.015	0.005	0.001
40.8	0.047	0.022	0.012	0.005	-0.001	-0.001		40.8	0.039	0.016	0.006	0.002
41	0.048	0.023	0.012	0.004	0	-0.001		41	0.04	0.016	0.006	0.002
41.2	0.048	0.023	0.013	0.005	0	0		41.2	0.04	0.016	0.006	0.002
41.4	0.048	0.024	0.013	0.006	0.001	0		41.4	0.04	0.016	0.007	0.002
41.6	0.049	0.024	0.014	0.005	0.001	0		41.6	0.04	0.016	0.007	0.002
41.8	0.049	0.024	0.014	0.005	0.001	0		41.8	0.04	0.016	0.008	0.002
42	0.049	0.024	0.014	0.006	0.001	0		42	0.04	0.016	0.008	0.002
42.2	0.049	0.024	0.014	0.006	0.001	0		42.2	0.04	0.015	0.008	0.001
42.4	0.049	0.023	0.014	0.006	0.001	0		42.4	0.041	0.015	0.008	0.001
42.6	0.049	0.023	0.014	0.006	0	0		42.6	0.041	0.016	0.008	0.001
42.8	0.049	0.023	0.014	0.006	0.001	0.001		42.8	0.041	0.015	0.008	0.001
43	0.049	0.023	0.014	0.006	0.001	0.001		43	0.041	0.015	0.006	0
43.2	0.05	0.023	0.014	0.006	0.002	0.001		43.2	0.04	0.014	0.006	0
43.4	0.05	0.024	0.014	0.006	0.002	0.002		43.4	0.041	0.014	0.006	0
43.6	0.05	0.024	0.014	0.006	0.001	0.001		43.6	0.041	0.015	0.006	0
43.8	0.05	0.024	0.015	0.006	0.001	0.001		43.8	0.041	0.015	0.006	0.001
44	0.05	0.024	0.015	0.006	0.001	0.001		44	0.041	0.015	0.006	0.001
44.2	0.05	0.023	0.015	0.005	0.001	0.001		44.2	0.041	0.015	0.006	0.001
44.4	0.05	0.024	0.015	0.005	0	0		44.4	0.041	0.016	0.007	0.002
44.6	0.051	0.024	0.014	0.005	0	0		44.6	0.041	0.016	0.007	0.002
44.8	0.051	0.024	0.014	0.005	0	0		44.8	0.04	0.017	0.008	0.003
45	0.052	0.024	0.015	0.005	0	0		45	0.041	0.018	0.008	0.004
45.2	0.052	0.024	0.014	0.005	0	0		45.2	0.041	0.019	0.008	0.004
45.4	0.051	0.023	0.013	0.004	-0.001	-0.001		45.4	0.042	0.018	0.008	0.004
45.6	0.051	0.023	0.013	0.004	-0.001	-0.001		45.6	0.042	0.019	0.009	0.004
45.8	0.051	0.023	0.013	0.005	-0.001	-0.001		45.8	0.043	0.019	0.009	0.005
46	0.051	0.023	0.012	0.005	-0.001	-0.001		46	0.043	0.018	0.009	0.004
46.2	0.05	0.022	0.012	0.004	-0.002	-0.001		46.2	0.043	0.018	0.008	0.004
46.4	0.05	0.022	0.012	0.004	-0.002	-0.001		46.4	0.043	0.017	0.007	0.004
46.6	0.05	0.023	0.011	0.004	-0.002	-0.001		46.6	0.043	0.017	0.007	0.003
46.8	0.05	0.023	0.012	0.004	-0.001	-0.001		46.8	0.043	0.016	0.007	0.002
47	0.051	0.023	0.012	0.005	-0.001	0		47	0.042	0.016	0.006	0.002
47.2	0.05	0.024	0.013	0.005	0	0.001		47.2	0.042	0.015	0.006	0.001
47.4	0.05	0.025	0.014	0.005	0	0.001		47.4	0.043	0.015	0.005	0.001
47.6	0.051	0.025	0.014	0.005	0	0.001		47.6	0.042	0.015	0.005	0.001
47.8	0.051	0.025	0.014	0.005	0.001	0.001		47.8	0.042	0.015	0.005	0.001
48	0.051	0.025	0.015	0.005	0.002	0.002		48	0.042	0.015	0.005	0.001
48.2	0.051	0.025	0.015	0.005	0.001	0.001		48.2	0.042	0.015	0.005	0.001
48.4	0.051	0.025	0.014	0.005	0.001	0.001		48.4	0.042	0.015	0.005	0.002
48.6	0.052	0.025	0.014	0.005	0.001	0.001		48.6	0.041	0.014	0.005	0.002
48.8	0.052	0.025	0.014	0.005	0	0.001		48.8	0.04	0.014	0.005	0.002
49	0.052	0.024	0.014	0.005	0	0.001		49	0.041	0.014	0.004	0.002
49.2	0.051	0.024	0.013	0.005	0	0.001		49.2	0.041	0.015	0.005	0.002
49.4	0.051	0.023	0.013	0.005	-0.001	0.001		49.4	0.041	0.015	0.005	0.001
49.6	0.051	0.024	0.013	0.006	-0.001	0.001		49.6	0.042	0.015	0.005	0.002
49.8	0.051	0.024	0.013	0.006	0	0.001		49.8	0.042	0.015	0.006	0.001
50	0.051	0.023	0.013	0.005	-0.001	0		50	0.042	0.015	0.005	0.001
50.2	0.05	0.023	0.013	0.005	-0.001	0		50.2	0.043	0.016	0.005	0.001
50.4	0.05	0.023	0.013	0.004	-0.001	0		50.4	0.043	0.016	0.006	0.001
50.6	0.05	0.023	0.013	0.005	-0.001	0		50.6	0.043	0.016	0.006	0.001
50.8	0.05	0.023	0.013	0.004	-0.001	-0.001		50.8	0.043	0.016	0.006	0
51	0.05	0.024	0.013	0.005	0	0		51	0.043	0.015	0.005	0
51.2	0.05	0.025	0.014	0.005	0	0		51.2	0.043	0.015	0.004	-0.001
51.4	0.051	0.026	0.015	0.005	0.001	0.001		51.4	0.043	0.016	0.004	0
51.6	0.052	0.026	0.015	0.005	0.001	0.001		51.6	0.042	0.016	0.004	-0.001
51.8	0.052	0.027	0.015	0.006	0.001	0.001		51.8	0.043	0.016	0.004	0
52	0.052	0.027	0.015	0.006	0.001	0.001		52	0.042	0.015	0.004	0
52.2	0.052	0.027	0.014	0.006	0	0		52.2	0.042	0.015	0.003	0
52.4	0.052	0.027	0.015	0.006	0	0		52.4	0.042	0.016	0.004	0
52.6	0.053	0.027	0.015	0.006	0	0		52.6	0.042	0.015	0.004	0
52.8	0.052	0.027	0.015	0.006	-0.001	-0.001		52.8	0.042	0.015	0.003	0
53	0.053	0.027	0.015	0.006	-0.001	-0.001		53	0.042	0.017	0.004	0
53.2	0.053	0.027	0.016	0.006	0	0		53.2	0.042	0.017	0.005	0.001
53.4	0.054	0.027	0.016	0.006	0	0		53.4	0.042	0.017	0.004	0
53.6	0.055	0.027	0.016	0.006	0.001	0		53.6	0.043	0.017	0.005	0.001
53.8	0.055	0.027	0.017	0.006	0.001	0		53.8	0.044	0.018	0.006	0.002
54	0.055	0.026	0.017	0.006	0	0		54	0.044	0.019	0.006	0.003
54.2	0.056	0.026	0.017	0.006	0	0		54.2	0.044	0.019	0.006	0.003
54.4	0.055	0.026	0.016	0.006	0	-0.001		54.4	0.045	0.019	0.007	0.004
54.6	0.055	0.025	0.016	0.005	0	-0.001		54.6	0.044	0.019	0.007	0.004
54.8	0.055	0.025	0.016	0.005	0	-0.001		54.8	0.044	0.019	0.007	0.004
55	0.055	0.026	0.016	0.005	0.001	-0.001		55	0.043	0.019	0.007	0.004
55.2	0.055	0.026	0.016	0.005	0.001	-0.001		55.2	0.044	0.019	0.007	0.004
55.4	0.055	0.026	0.016	0.005	0.001	0		55.4	0.043	0.019	0.007	0.004
55.6	0.054	0.026	0.016	0.005	0	-0.001		55.6	0.044	0.019	0.008	0.004
55.8	0.054	0.026	0.016	0.005	0.001	-0.001		55.8	0.044	0.019	0.008	0.003
56	0.054	0.026	0.015	0.005	0.001	-0.002		56	0.044	0.018	0.008	0.003
56.2	0.053	0.026	0.015	0.005	0.001	-0.002		56.2	0.045	0.018	0.007	0.002
56.4	0.053	0.027	0.015	0.005	0	-0.002		56.4	0.045	0.018	0.007	0.001
56.6	0.053	0.026	0.014	0.005	-0.001	-0.002		56.6	0.044	0.017	0.007	0
56.8	0.052	0.026	0.014	0.005	0	-0.003		56.8	0.044	0.017	0.005	-0.001
57	0.053	0.026	0.015	0.005	0	-0.002		57	0.044	0.017	0.005	-0.001
57.2	0.053	0.027	0.015	0.005	0.001	-0.002		57.2	0.045	0.018	0.005	-0.001
57.4	0.054	0.027	0.015	0.005	0.001	-0.001		57.4	0.045	0.018	0.005	-0.001
57.6	0.054	0.028	0.015	0.006	0.001	-0.001		57.6	0.045	0.019	0.006	0
57.8	0.055	0.028	0.016	0.006	0.001	0		57.8	0.046	0.019	0.006	0
58	0.054	0.027	0.016	0.006	0.001	0		58	0.045	0.019	0.006	0.001
58.2	0.055	0.028	0.016	0.007	0.001	0		58.2	0.045	0.019	0.006	0.001
58.4	0.055	0.029	0.016	0.007	0.001	0		58.4	0.045	0.02	0.007	0.002
58.6	0.055	0.029	0.017	0.007	0.002	0.001		58.6	0.045	0.02	0.007	0.002
58.8	0.056	0.03	0.018	0.007	0.002	0.002		58.8	0.045	0.02	0.008	0.002
59	0.056	0.031	0.018	0.008	0.002	0.003		59	0.045	0.02	0.007	0.002
59.2	0.056	0.03	0.019	0.008	0.002	0.003		59.2	0.045	0.02	0.007	0.003
59.4	0.056	0.03	0.019	0.008	0.002	0.003		59.4	0.046	0.021	0.008	0.003
59.6	0.055	0.03	0.019	0.007	0.002	0.003		59.6	0.046	0.021	0.007	0.003
59.8	0.056	0.03	0.019	0.007	0.002	0.003		59.8	0.046	0.021	0.007	0.003
60	0.055	0.029	0.018	0.007	0.002	0.002		60	0.046	0.02	0.007	0.003
60.2	0.055	0.029	0.017	0.007	0.001	0.002		60.2	0.046	0.02	0.007	0.003
60.4	0.055	0.028	0.017	0.006	0.001	0.002		60.4	0.045	0.02	0.007	0.002
60.6	0.055	0.028	0.017	0.006	0.001	0.001		60.6	0.045	0.019	0.007	0.002
60.8	0.056	0.028	0.017	0.006	0.002	0.001		60.8	0.045	0.019	0.006	0.002
61	0.056	0.028	0.017	0.006	0.001	0.001		61	0.046	0.02	0.007	0.003
61.2	0.056	0.028	0.017	0.007	0.001	0.001		61.2	0.046	0.02	0.007	0.003
61.4	0.056	0.028	0.017	0.007	0.002	0.001		61.4	0.046	0.02	0.007	0.003
61.6	0.056	0.028	0.016	0.007	0.002	0.001		61.6	0.047	0.02	0.007	0.003
61.8	0.056	0.028	0.016	0.006	0.001	0.001		61.8	0.047	0.019	0.008	0.003
62	0.055	0.028	0.016	0.007	0.001	0		62	0.047	0.02	0.008	0.003
62.2	0.056	0.029	0.016	0.007	0.001	0		62.2	0.048	0.02	0.009	0.003
62.4	0.055	0.029	0.016	0.007	0.002	0		62.4	0.048	0.02	0.01	0.003
62.6	0.055	0.029	0.016	0.007	0.001	0		62.6	0.048	0.021	0.01	0.003
62.8	0.056	0.029	0.016	0.007	0.001	-0.001		62.8	0.047	0.02	0.01	0.002
63	0.056	0.029	0.017	0.007	0.001	-0.001		63	0.047	0.02	0.01	0.002
63.2	0.056	0.029	0.017	0.007	0.001	-0.002		63.2	0.047	0.02	0.009	0.002
63.4	0.056	0.029	0.016	0.007	0	-0.002		63.4	0.047	0.02	0.009	0.002
63.6	0.055	0.029	0.016	0.006	-0.001	-0.003		63.6	0.047	0.02	0.009	0.002
63.8	0.055	0.029	0.016	0.006	-0.001	-0.003		63.8	0.046	0.02	0.009	0.002
64	0.056	0.029	0.016	0.006	-0.001	-0.002		64	0.045	0.02	0.009	0.003
64.2	0.055	0.029	0.016	0.006	-0.001	-0.002		64.2	0.045	0.019	0.009	0.002
64.4	0.055	0.028	0.016	0.005	-0.001	-0.002		64.4	0.045	0.019	0.008	0.002
64.6	0.055	0.028	0.016	0.005	-0.001	-0.002		64.6	0.045	0.019	0.009	0.002
64.8	0.056	0.028	0.016	0.006	-0.001	-0.001		64.8	0.045	0.02	0.009	0.003
65	0.056	0.028	0.016	0.005	-0.001	-0.001		65	0.046	0.021	0.009	0.003
65.2	0.056	0.028	0.016	0.005	-0.001	0		65.2	0.046	0.02	0.008	0.003
65.4	0.057	0.028	0.016	0.005	0	0		65.4	0.046	0.02	0.009	0.003
65.6	0.057	0.029	0.017	0.005	0.001	0.001		65.6	0.047	0.02	0.009	0.003
65.8	0.058	0.029	0.017	0.005	0.001	0.002		65.8	0.047	0.021	0.009	0.003
66	0.058	0.029	0.018	0.006	0.002	0.002		66	0.048	0.021	0.009	0.003
66.2	0.058	0.029	0.018	0.006	0.002	0.002		66.2	0.048	0.021	0.009	0.003
66.4	0.059	0.029	0.018	0.006	0.002	0.002		66.4	0.049	0.021	0.01	0.003
66.6	0.059	0.029	0.018	0.006	0.002	0.001		66.6	0.049	0.021	0.009	0.003
66.8	0.059	0.029	0.018	0.007	0.003	0.001		66.8	0.05	0.021	0.009	0.003
67	0.06	0.029	0.018	0.007	0.003	0.001		67	0.05	0.02	0.009	0.002
67.2	0.06	0.029	0.018	0.007	0.003	0.001		67.2	0.049	0.02	0.008	0.002
67.4	0.06	0.029	0.018	0.008	0.003	0.001		67.4	0.049	0.02	0.007	0.002
67.6	0.06	0.03	0.018	0.008	0.003	0.001		67.6	0.048	0.02	0.007	0.002
67.8	0.06	0.03	0.018	0.009	0.003	0.002		67.8	0.047	0.019	0.006	0.002
68	0.06	0.03	0.019	0.009	0.003	0.003		68	0.047	0.019	0.005	0.001
68.2	0.059	0.03	0.017	0.009	0.002	0.003		68.2	0.046	0.019	0.005	0.001
68.4	0.058	0.03	0.017	0.009	0.002	0.002		68.4	0.046	0.019	0.005	0.001
68.6	0.059	0.031	0.017	0.009	0.002	0.003		68.6	0.046	0.02	0.006	0.002
68.8	0.059	0.03	0.017	0.009	0.002	0.003		68.8	0.046	0.02	0.006	0.002
69	0.059	0.031	0.017	0.008	0.001	0.003		69	0.045	0.02	0.006	0.002
69.2	0.058	0.031	0.017	0.009	0.002	0.002		69.2	0.045	0.019	0.006	0.001
69.4	0.059	0.031	0.017	0.008	0.002	0.002		69.4	0.045	0.019	0.007	0.001
69.6	0.059	0.031	0.018	0.009	0.002	0.003		69.6	0.044	0.02	0.007	0.001
69.8	0.06	0.032	0.018	0.009	0.002	0.003		69.8	0.045	0.02	0.007	0.001
70	0.059	0.032	0.018	0.008	0.001	0.002		70	0.045	0.02	0.008	0.001
70.2	0.059	0.031	0.018	0.007	0.001	0.001		70.2	0.045	0.02	0.008	0.001
70.4	0.059	0.032	0.018	0.007	0.002	0.002		70.4	0.046	0.02	0.009	0.002
70.6	0.058	0.031	0.018	0.007	0.001	0.001		70.6	0.046	0.019	0.009	0.002
70.8	0.058	0.031	0.018	0.006	0.001	0.001		70.8	0.046	0.019	0.009	0.001
71	0.059	0.031	0.018	0.006	0.001	0.001		71	0.046	0.019	0.008	0.001
71.2	0.059	0.031	0.018	0.006	0.001	0.002		71.2	0.046	0.019	0.008	0.001
71.4	0.059	0.031	0.018	0.006	0.001	0.002		71.4	0.046	0.019	0.007	0.001
71.6	0.059	0.031	0.018	0.006	0.001	0.002		71.6	0.046	0.019	0.007	0.002
71.8	0.059	0.032	0.018	0.006	0.001	0.003		71.8	0.046	0.019	0.008	0.002
72	0.059	0.032	0.018	0.005	0	0.002		72	0.047	0.019	0.007	0.002
72.2	0.059	0.032	0.018	0.006	0	0.002		72.2	0.047	0.019	0.007	0.001
72.4	0.059	0.032	0.018	0.006	0	0.002		72.4	0.047	0.019	0.007	0.002
72.6	0.059	0.031	0.017	0.005	0	0.002		72.6	0.047	0.019	0.007	0.002
72.8	0.058	0.03	0.017	0.005	0	0.001		72.8	0.047	0.019	0.007	0.002
73	0.058	0.03	0.017	0.006	-0.001	0.002		73	0.047	0.019	0.007	0.001
73.2	0.058	0.029	0.016	0.005	-0.001	0		73.2	0.046	0.019	0.007	0.001
73.4	0.058	0.029	0.016	0.006	-0.001	-0.001		73.4	0.047	0.019	0.007	0.001
73.6	0.058	0.029	0.016	0.006	-0.001	0		73.6	0.047	0.019	0.007	0.001
73.8	0.058	0.029	0.016	0.006	-0.001	0		73.8	0.047	0.019	0.006	0.001
74	0.058	0.028	0.015	0.005	-0.001	-0.001		74	0.047	0.02	0.007	0.001
74.2	0.058	0.028	0.016	0.006	0	-0.001		74.2	0.046	0.019	0.007	0.001
74.4	0.058	0.028	0.016	0.006	0	-0.001		74.4	0.046	0.018	0.007	0.001
74.6	0.058	0.028	0.016	0.005	0	-0.001		74.6	0.046	0.018	0.007	0.001
74.8	0.059	0.028	0.016	0.006	0	0		74.8	0.046	0.018	0.006	0.001
75	0.059	0.029	0.016	0.006	0	0.001		75	0.046	0.018	0.006	0.001
75.2	0.06	0.029	0.016	0.006	0	0.001		75.2	0.046	0.018	0.006	0.001
75.4	0.06	0.03	0.016	0.006	0	0.001		75.4	0.046	0.018	0.007	0.002
75.6	0.06	0.03	0.016	0.006	0.001	0.001		75.6	0.046	0.018	0.006	0.001
75.8	0.06	0.031	0.017	0.006	0.001	0.001		75.8	0.045	0.017	0.006	0.001
76	0.06	0.031	0.017	0.007	0.002	0.001		76	0.045	0.017	0.006	0.001
76.2	0.06	0.031	0.018	0.007	0.002	0.001		76.2	0.045	0.017	0.006	0.001
76.4	0.059	0.03	0.017	0.006	0.001	0.001		76.4	0.046	0.018	0.007	0.002
76.6	0.059	0.03	0.017	0.005	0.001	0.001		76.6	0.046	0.018	0.007	0.002
76.8	0.059	0.03	0.017	0.005	0	0		76.8	0.046	0.019	0.007	0.003
77	0.059	0.03	0.017	0.005	0	0		77	0.046	0.02	0.008	0.003
77.2	0.059	0.03	0.017	0.005	0	-0.001		77.2	0.046	0.02	0.008	0.003
77.4	0.059	0.03	0.017	0.005	0.001	-0.001		77.4	0.047	0.021	0.008	0.004
77.6	0.06	0.03	0.017	0.005	0.001	0		77.6	0.048	0.022	0.009	0.004
77.8	0.06	0.029	0.017	0.005	0.001	0		77.8	0.048	0.022	0.009	0.004
78	0.06	0.03	0.017	0.005	0.001	0.001		78	0.048	0.022	0.01	0.004
78.2	0.06	0.029	0.017	0.005	0.001	0		78.2	0.049	0.022	0.01	0.004
78.4	0.06	0.03	0.016	0.005	0	0.001		78.4	0.049	0.022	0.009	0.004
78.6	0.06	0.03	0.016	0.004	0	0.001		78.6	0.049	0.023	0.009	0.004
78.8	0.061	0.031	0.017	0.005	0	0.001		78.8	0.049	0.023	0.009	0.004
79	0.061	0.031	0.017	0.005	0.001	0.002		79	0.05	0.023	0.01	0.004
79.2	0.061	0.031	0.017	0.006	0.001	0.002		79.2	0.05	0.022	0.01	0.003
79.4	0.061	0.031	0.017	0.007	0.001	0.002		79.4	0.05	0.022	0.009	0.004
79.6	0.062	0.032	0.017	0.007	0.001	0.002		79.6	0.05	0.022	0.009	0.003
79.8	0.061	0.032	0.018	0.007	0.001	0.002		79.8	0.049	0.022	0.009	0.003
80	0.061	0.032	0.018	0.008	0.002	0.002		80	0.048	0.022	0.008	0.003
80.2	0.061	0.032	0.018	0.007	0.002	0.001		80.2	0.048	0.022	0.008	0.003
80.4	0.061	0.032	0.018	0.007	0.001	0.001		80.4	0.048	0.021	0.008	0.003
80.6	0.062	0.033	0.018	0.007	0.002	0.001		80.6	0.047	0.021	0.007	0.003
80.8	0.062	0.033	0.019	0.007	0.002	0.001		80.8	0.047	0.021	0.007	0.003
81	0.063	0.033	0.02	0.008	0.003	0.002		81	0.048	0.021	0.007	0.002
81.2	0.064	0.033	0.02	0.008	0.003	0.002		81.2	0.048	0.02	0.008	0.002
81.4	0.063	0.033	0.02	0.008	0.003	0.002		81.4	0.048	0.021	0.008	0.002
81.6	0.064	0.034	0.02	0.009	0.004	0.003		81.6	0.048	0.021	0.008	0.002
81.8	0.064	0.034	0.02	0.009	0.004	0.003		81.8	0.048	0.02	0.007	0.001
82	0.065	0.034	0.02	0.009	0.004	0.003		82	0.049	0.02	0.008	0.001
82.2	0.064	0.034	0.019	0.009	0.004	0.003		82.2	0.049	0.02	0.007	0.001
82.4	0.064	0.034	0.019	0.009	0.003	0.003		82.4	0.05	0.021	0.008	0.001
82.6	0.064	0.034	0.02	0.009	0.003	0.003		82.6	0.05	0.021	0.008	0.002
82.8	0.065	0.034	0.02	0.01	0.004	0.003		82.8	0.05	0.021	0.008	0.002
83	0.064	0.034	0.02	0.01	0.004	0.003		83	0.051	0.021	0.009	0.002
83.2	0.063	0.033	0.02	0.01	0.003	0.003		83.2	0.051	0.022	0.009	0.002
83.4	0.063	0.033	0.02	0.01	0.003	0.002		83.4	0.051	0.022	0.009	0.003
83.6	0.063	0.033	0.019	0.009	0.003	0.002		83.6	0.05	0.023	0.008	0.003
83.8	0.062	0.032	0.019	0.009	0.002	0.001		83.8	0.05	0.022	0.008	0.003
84	0.061	0.032	0.019	0.008	0.002	0.001		84	0.049	0.022	0.008	0.003
84.2	0.061	0.033	0.019	0.008	0.002	0.002		84.2	0.05	0.022	0.009	0.003
84.4	0.061	0.033	0.019	0.008	0.002	0.001		84.4	0.05	0.022	0.009	0.003
84.6	0.061	0.033	0.019	0.008	0.002	0.002		84.6	0.05	0.022	0.009	0.003
84.8	0.061	0.032	0.019	0.007	0.002	0.002		84.8	0.05	0.022	0.009	0.003
85	0.061	0.032	0.019	0.007	0.002	0.002		85	0.051	0.023	0.009	0.003
85.2	0.061	0.032	0.019	0.008	0.002	0.002		85.2	0.051	0.022	0.01	0.003
85.4	0.062	0.033	0.019	0.008	0.002	0.003		85.4	0.05	0.022	0.01	0.003
85.6	0.063	0.033	0.019	0.008	0.002	0.003		85.6	0.05	0.022	0.01	0.003
85.8	0.063	0.033	0.019	0.009	0.002	0.003		85.8	0.051	0.022	0.01	0.003
86	0.063	0.033	0.018	0.009	0.001	0.003		86	0.051	0.023	0.011	0.004
86.2	0.063	0.032	0.019	0.009	0.001	0.002		86.2	0.051	0.022	0.01	0.004
86.4	0.063	0.032	0.019	0.009	0.001	0.002		86.4	0.051	0.022	0.01	0.003
86.6	0.063	0.032	0.019	0.009	0.001	0.002		86.6	0.05	0.022	0.01	0.003
86.8	0.063	0.032	0.019	0.008	0.001	0.001		86.8	0.05	0.022	0.009	0.003
87	0.062	0.032	0.019	0.008	0.001	0.001		87	0.05	0.022	0.009	0.003
87.2	0.062	0.032	0.019	0.009	0.001	0.001		87.2	0.05	0.022	0.008	0.003
87.4	0.062	0.032	0.019	0.008	0.001	0.001		87.4	0.049	0.021	0.007	0.002
87.6	0.062	0.032	0.019	0.008	0.001	0		87.6	0.049	0.021	0.008	0.002
87.8	0.062	0.033	0.019	0.007	0.001	0		87.8	0.049	0.021	0.008	0.002
88	0.062	0.033	0.02	0.008	0.002	0.001		88	0.049	0.022	0.008	0.003
88.2	0.062	0.034	0.02	0.008	0.003	0.001		88.2	0.05	0.022	0.008	0.003
88.4	0.062	0.033	0.02	0.008	0.003	0.001		88.4	0.05	0.022	0.008	0.003
88.6	0.062	0.033	0.02	0.008	0.002	0		88.6	0.05	0.022	0.008	0.004
88.8	0.063	0.033	0.021	0.008	0.002	0.001		88.8	0.05	0.023	0.009	0.004
89	0.063	0.034	0.021	0.008	0.003	0.001		89	0.05	0.024	0.009	0.004
89.2	0.063	0.034	0.021	0.008	0.003	0.001		89.2	0.051	0.024	0.01	0.004
89.4	0.063	0.033	0.02	0.008	0.002	0.002		89.4	0.051	0.023	0.01	0.004
89.6	0.063	0.033	0.019	0.008	0.002	0.001		89.6	0.052	0.024	0.01	0.005
89.8	0.062	0.032	0.019	0.008	0.001	0		89.8	0.052	0.024	0.011	0.005
90	0.063	0.031	0.019	0.008	0	0		90	0.052	0.024	0.011	0.005
90.2	0.062	0.031	0.019	0.008	0	0		90.2	0.051	0.023	0.01	0.004
90.4	0.062	0.031	0.019	0.008	0	0		90.4	0.051	0.024	0.01	0.004
90.6	0.062	0.031	0.019	0.008	-0.001	-0.001		90.6	0.051	0.024	0.01	0.004
90.8	0.062	0.031	0.019	0.008	0	-0.001		90.8	0.051	0.024	0.01	0.004
91	0.061	0.031	0.018	0.008	0	-0.001		91	0.051	0.023	0.009	0.004
91.2	0.062	0.032	0.018	0.008	0	0		91.2	0.051	0.023	0.009	0.004
91.4	0.062	0.032	0.018	0.008	0	-0.001		91.4	0.051	0.023	0.009	0.004
91.6	0.062	0.032	0.018	0.008	0.001	0		91.6	0.051	0.023	0.01	0.005
91.8	0.063	0.033	0.019	0.008	0.001	0		91.8	0.05	0.023	0.009	0.004
92	0.063	0.034	0.02	0.009	0.002	0.001		92	0.05	0.022	0.009	0.004
92.2	0.063	0.034	0.02	0.009	0.002	0		92.2	0.05	0.021	0.008	0.004
92.4	0.064	0.035	0.021	0.009	0.002	0		92.4	0.049	0.021	0.008	0.003
92.6	0.064	0.035	0.021	0.009	0.003	0.001		92.6	0.049	0.021	0.008	0.003
92.8	0.065	0.036	0.022	0.009	0.003	0.002		92.8	0.049	0.021	0.008	0.003
93	0.064	0.035	0.021	0.009	0.003	0.002		93	0.049	0.021	0.008	0.003
93.2	0.064	0.035	0.021	0.009	0.003	0.002		93.2	0.049	0.021	0.009	0.003
93.4	0.064	0.035	0.02	0.009	0.003	0.002		93.4	0.049	0.021	0.009	0.003
93.6	0.063	0.034	0.02	0.009	0.002	0.002		93.6	0.049	0.021	0.009	0.003
93.8	0.063	0.034	0.02	0.008	0.002	0.002		93.8	0.049	0.021	0.009	0.003
94	0.063	0.034	0.021	0.008	0.002	0.002		94	0.048	0.021	0.008	0.002
94.2	0.062	0.033	0.02	0.007	0.002	0.002		94.2	0.049	0.022	0.008	0.003
94.4	0.062	0.033	0.02	0.007	0.002	0.002		94.4	0.049	0.022	0.008	0.003
94.6	0.062	0.033	0.019	0.007	0.002	0.001		94.6	0.05	0.022	0.008	0.003
94.8	0.061	0.033	0.019	0.006	0.002	0.001		94.8	0.05	0.022	0.008	0.003
95	0.061	0.033	0.019	0.006	0.002	0.002		95	0.05	0.023	0.008	0.003
95.2	0.062	0.033	0.019	0.006	0.002	0.002		95.2	0.05	0.023	0.008	0.004
95.4	0.063	0.033	0.019	0.007	0.002	0.002		95.4	0.051	0.023	0.008	0.005
95.6	0.063	0.033	0.019	0.007	0.002	0.002		95.6	0.051	0.023	0.009	0.005
95.8	0.064	0.034	0.02	0.007	0.002	0.002		95.8	0.052	0.024	0.009	0.005
96	0.064	0.034	0.021	0.008	0.003	0.002		96	0.052	0.023	0.009	0.005
96.2	0.064	0.034	0.02	0.008	0.003	0.002		96.2	0.052	0.023	0.009	0.005
96.4	0.065	0.034	0.02	0.008	0.003	0.002		96.4	0.052	0.023	0.009	0.005
96.6	0.065	0.034	0.02	0.009	0.003	0.002		96.6	0.053	0.023	0.009	0.005
96.8	0.065	0.033	0.02	0.008	0.003	0.002		96.8	0.053	0.023	0.01	0.005
97	0.065	0.033	0.019	0.009	0.002	0.002		97	0.053	0.023	0.01	0.006
97.2	0.065	0.033	0.019	0.009	0.002	0.003		97.2	0.053	0.023	0.009	0.005
97.4	0.065	0.033	0.019	0.008	0.002	0.002		97.4	0.052	0.023	0.009	0.005
97.6	0.064	0.033	0.02	0.008	0.003	0.002		97.6	0.052	0.023	0.008	0.004
97.8	0.064	0.034	0.02	0.008	0.003	0.002		97.8	0.052	0.023	0.008	0.004
98	0.064	0.034	0.02	0.007	0.003	0.002		98	0.052	0.023	0.007	0.003
98.2	0.064	0.034	0.02	0.007	0.003	0.002		98.2	0.052	0.022	0.008	0.003
98.4	0.064	0.034	0.02	0.007	0.003	0.002		98.4	0.051	0.022	0.008	0.003
98.6	0.065	0.035	0.02	0.007	0.004	0.002		98.6	0.05	0.022	0.008	0.002
98.8	0.065	0.036	0.02	0.008	0.004	0.003		98.8	0.05	0.022	0.007	0.002
99	0.066	0.036	0.021	0.008	0.004	0.003		99	0.05	0.022	0.007	0.001
99.2	0.066	0.036	0.021	0.008	0.004	0.003		99.2	0.05	0.021	0.008	0.001
99.4	0.067	0.037	0.021	0.008	0.004	0.004		99.4	0.05	0.022	0.008	0.001
99.6	0.066	0.037	0.021	0.008	0.004	0.003		99.6	0.051	0.022	0.009	0.001
99.8	0.066	0.037	0.021	0.009	0.004	0.004		99.8	0.052	0.023	0.01	0.001
100	0.066	0.037	0.021	0.009	0.004	0.004		100	0.051	0.022	0.01	0.002
100	0.065	0.037	0.02	0.009	0.003	0.003		100.2	0.052	0.022	0.01	0.002
100	0.065	0.036	0.019	0.009	0.003	0.003		100.4	0.052	0.022	0.01	0.002
101	0.065	0.036	0.019	0.009	0.002	0.003		100.6	0.051	0.022	0.009	0.002
101	0.064	0.036	0.019	0.009	0.001	0.003		100.8	0.052	0.022	0.009	0.003
101	0.064	0.036	0.019	0.009	0.001	0.002		101	0.051	0.022	0.008	0.003
101	0.063	0.036	0.019	0.009	0.001	0.002		101.2	0.051	0.022	0.008	0.003
101	0.063	0.035	0.019	0.009	0.001	0.001		101.4	0.051	0.022	0.008	0.003
102	0.063	0.036	0.019	0.009	0.001	0.001		101.6	0.052	0.023	0.008	0.004
102	0.063	0.035	0.019	0.009	0	0.001		101.8	0.051	0.022	0.007	0.004
102	0.064	0.035	0.019	0.009	0	0.001		102	0.052	0.023	0.008	0.004
102	0.064	0.036	0.02	0.01	0.002	0.002		102.2	0.051	0.022	0.007	0.004
102	0.065	0.036	0.019	0.009	0.002	0.001		102.4	0.051	0.022	0.008	0.004
103	0.065	0.036	0.019	0.009	0.002	0.001		102.6	0.051	0.022	0.008	0.004
103	0.066	0.035	0.019	0.009	0.002	0.001		102.8	0.052	0.022	0.008	0.004
103	0.066	0.035	0.019	0.008	0.002	0.001		103	0.052	0.022	0.008	0.004
103	0.067	0.035	0.019	0.009	0.002	0.001		103.2	0.052	0.023	0.009	0.004
103	0.066	0.035	0.019	0.008	0.002	0.001		103.4	0.053	0.023	0.01	0.005
104	0.066	0.036	0.019	0.008	0.002	0.001		103.6	0.053	0.024	0.011	0.005
104	0.066	0.036	0.019	0.008	0.002	0.001		103.8	0.053	0.024	0.011	0.005
104	0.066	0.036	0.019	0.008	0.002	0.001		104	0.053	0.023	0.011	0.006
104	0.066	0.036	0.019	0.008	0.002	0.001		104.2	0.053	0.024	0.011	0.006
104	0.066	0.036	0.02	0.008	0.002	0.001		104.4	0.052	0.024	0.011	0.006
105	0.066	0.037	0.021	0.008	0.002	0.001		104.6	0.052	0.024	0.011	0.006
105	0.066	0.037	0.021	0.009	0.002	0.002		104.8	0.052	0.024	0.011	0.005
105	0.066	0.037	0.021	0.009	0.002	0.002		105	0.052	0.024	0.011	0.005
105	0.066	0.037	0.021	0.009	0.002	0.002		105.2	0.051	0.024	0.01	0.005
105	0.065	0.037	0.022	0.009	0.002	0.002		105.4	0.051	0.024	0.01	0.005
106	0.065	0.037	0.021	0.009	0.002	0.002		105.6	0.05	0.024	0.01	0.005
106	0.065	0.037	0.021	0.009	0.002	0.002		105.8	0.05	0.023	0.009	0.004
106	0.065	0.037	0.022	0.009	0.003	0.002		106	0.049	0.023	0.009	0.004
106	0.066	0.038	0.022	0.009	0.004	0.003		106.2	0.049	0.022	0.008	0.003
106	0.066	0.038	0.021	0.009	0.003	0.002		106.4	0.049	0.022	0.009	0.003
107	0.065	0.037	0.021	0.009	0.004	0.002		106.6	0.05	0.022	0.009	0.004
107	0.065	0.037	0.021	0.009	0.003	0.002		106.8	0.05	0.022	0.009	0.004
107	0.066	0.037	0.021	0.009	0.003	0.002		107	0.05	0.022	0.009	0.003
107	0.066	0.038	0.022	0.01	0.004	0.002		107.2	0.051	0.022	0.01	0.003
107	0.066	0.038	0.022	0.01	0.004	0.002		107.4	0.051	0.023	0.01	0.004
108	0.066	0.037	0.021	0.009	0.003	0.002		107.6	0.051	0.023	0.01	0.004
108	0.066	0.037	0.021	0.009	0.003	0.002		107.8	0.051	0.023	0.009	0.005
108	0.066	0.037	0.021	0.009	0.002	0.002		108	0.051	0.024	0.009	0.005
108	0.066	0.037	0.021	0.009	0.002	0.002		108.2	0.052	0.024	0.01	0.005
108	0.066	0.036	0.021	0.009	0.002	0.002		108.4	0.052	0.024	0.009	0.005
109	0.067	0.036	0.022	0.01	0.003	0.003		108.6	0.052	0.023	0.009	0.004
109	0.067	0.036	0.022	0.01	0.003	0.004		108.8	0.052	0.023	0.009	0.004
109	0.067	0.036	0.023	0.01	0.004	0.004		109	0.052	0.023	0.009	0.004
109	0.067	0.037	0.023	0.01	0.004	0.004		109.2	0.051	0.022	0.008	0.004
109	0.067	0.036	0.022	0.01	0.004	0.004		109.4	0.051	0.022	0.008	0.004
110	0.067	0.037	0.022	0.01	0.004	0.005		109.6	0.051	0.022	0.008	0.003
110	0.067	0.037	0.022	0.01	0.005	0.005		109.8	0.051	0.022	0.008	0.003
110	0.067	0.038	0.023	0.01	0.005	0.005		110	0.051	0.021	0.008	0.003
110	0.067	0.038	0.022	0.011	0.005	0.006		110.2	0.052	0.021	0.008	0.003
110	0.067	0.038	0.022	0.01	0.005	0.005		110.4	0.052	0.021	0.009	0.003
111	0.066	0.038	0.022	0.011	0.005	0.005		110.6	0.053	0.022	0.01	0.003
111	0.067	0.038	0.022	0.01	0.004	0.005		110.8	0.053	0.022	0.01	0.003
111	0.067	0.038	0.021	0.01	0.003	0.005		111	0.053	0.022	0.01	0.003
111	0.066	0.038	0.021	0.01	0.003	0.004		111.2	0.053	0.023	0.01	0.003
111	0.066	0.038	0.021	0.009	0.002	0.004		111.4	0.054	0.024	0.01	0.003
112	0.066	0.038	0.021	0.009	0.002	0.003		111.6	0.054	0.024	0.011	0.003
112	0.066	0.038	0.021	0.009	0.001	0.003		111.8	0.054	0.025	0.011	0.004
112	0.066	0.038	0.021	0.01	0.001	0.003		112	0.055	0.025	0.011	0.005
112	0.066	0.038	0.02	0.01	0.001	0.003		112.2	0.055	0.026	0.011	0.004
112	0.067	0.038	0.021	0.01	0.001	0.003		112.4	0.054	0.026	0.011	0.004
113	0.068	0.038	0.022	0.011	0.002	0.003		112.6	0.054	0.026	0.012	0.004
113	0.068	0.038	0.022	0.011	0.002	0.004		112.8	0.054	0.026	0.012	0.004
113	0.067	0.038	0.022	0.011	0.002	0.003		113	0.053	0.025	0.012	0.004
113	0.067	0.038	0.022	0.011	0.002	0.003		113.2	0.053	0.026	0.012	0.004
113	0.067	0.038	0.021	0.01	0.002	0.003		113.4	0.052	0.025	0.011	0.004
114	0.067	0.038	0.021	0.01	0.001	0.003		113.6	0.052	0.025	0.011	0.004
114	0.066	0.037	0.02	0.009	0	0.001		113.8	0.051	0.025	0.01	0.003
114	0.066	0.037	0.02	0.009	0.001	0.002		114	0.051	0.024	0.01	0.003
114	0.065	0.037	0.02	0.008	0.001	0.001		114.2	0.051	0.024	0.01	0.003
114	0.065	0.037	0.019	0.008	0	0.001		114.4	0.051	0.023	0.01	0.003
115	0.065	0.036	0.019	0.008	0	0.001		114.6	0.05	0.023	0.009	0.003
115	0.064	0.036	0.018	0.007	-0.001	0.001		114.8	0.05	0.023	0.009	0.002
115	0.065	0.036	0.019	0.007	0	0.001		115	0.051	0.023	0.009	0.003
115	0.065	0.036	0.019	0.008	0	0.001		115.2	0.05	0.023	0.009	0.002
115	0.065	0.036	0.019	0.008	0	0.002		115.4	0.051	0.023	0.009	0.002
116	0.065	0.036	0.019	0.008	0.001	0.002		115.6	0.051	0.023	0.009	0.002
116	0.065	0.037	0.019	0.008	0.001	0.002		115.8	0.051	0.023	0.009	0.002
116	0.066	0.037	0.02	0.009	0.001	0.002		116	0.051	0.022	0.009	0.002
116	0.066	0.038	0.021	0.009	0.002	0.003		116.2	0.051	0.022	0.009	0.003
116	0.067	0.038	0.021	0.01	0.003	0.003		116.4	0.051	0.023	0.009	0.003
117	0.067	0.038	0.022	0.01	0.003	0.003		116.6	0.052	0.024	0.009	0.003
117	0.067	0.039	0.022	0.01	0.003	0.004		116.8	0.051	0.023	0.009	0.003
117	0.067	0.038	0.022	0.009	0.003	0.003		117	0.051	0.023	0.009	0.004
117	0.066	0.038	0.023	0.009	0.003	0.003		117.2	0.052	0.024	0.01	0.005
117	0.066	0.037	0.022	0.008	0.002	0.003		117.4	0.051	0.024	0.009	0.004
118	0.066	0.037	0.022	0.008	0.002	0.002		117.6	0.052	0.025	0.009	0.005
118	0.066	0.037	0.022	0.008	0.002	0.002		117.8	0.052	0.025	0.008	0.005
118	0.066	0.037	0.021	0.008	0.002	0.003		118	0.053	0.025	0.009	0.006
118	0.066	0.037	0.022	0.008	0.002	0.003		118.2	0.053	0.025	0.009	0.005
118	0.066	0.036	0.021	0.008	0.002	0.002		118.4	0.053	0.026	0.009	0.005
119	0.066	0.036	0.02	0.007	0.001	0.001		118.6	0.054	0.026	0.01	0.005
119	0.065	0.036	0.02	0.007	0.001	0		118.8	0.054	0.026	0.01	0.005
119	0.066	0.036	0.021	0.008	0.001	0.001		119	0.054	0.026	0.01	0.004
119	0.065	0.036	0.02	0.008	0.001	0.001		119.2	0.055	0.027	0.01	0.005
119	0.066	0.036	0.02	0.008	0.001	0.001		119.4	0.055	0.027	0.011	0.004
120	0.066	0.036	0.02	0.008	0	0.001		119.6	0.054	0.026	0.011	0.004
120	0.066	0.037	0.02	0.008	0	0.001		119.8	0.054	0.026	0.01	0.004
120	0.066	0.037	0.021	0.009	0.001	0.002		120	0.054	0.026	0.01	0.004
120	0.066	0.037	0.021	0.009	0.001	0.002		120.2	0.054	0.026	0.01	0.004
120	0.066	0.037	0.021	0.009	0.001	0.002		120.4	0.054	0.027	0.01	0.004
121	0.066	0.037	0.022	0.009	0.001	0.002		120.6	0.054	0.027	0.01	0.005
121	0.066	0.037	0.022	0.009	0	0.002		120.8	0.053	0.026	0.01	0.005
121	0.066	0.036	0.022	0.008	0	0.002		121	0.053	0.026	0.01	0.005
121	0.066	0.036	0.021	0.009	0	0.002		121.2	0.053	0.026	0.009	0.005
121	0.067	0.036	0.022	0.009	0	0.003		121.4	0.053	0.026	0.009	0.005
122	0.067	0.036	0.022	0.009	-0.001	0.003		121.6	0.053	0.026	0.009	0.005
122	0.067	0.035	0.022	0.008	-0.001	0.002		121.8	0.053	0.026	0.009	0.005
122	0.067	0.035	0.022	0.008	0	0.003		122	0.053	0.026	0.01	0.005
122	0.067	0.035	0.023	0.009	0	0.003		122.2	0.053	0.025	0.009	0.004
122	0.067	0.036	0.022	0.008	0	0.002		122.4	0.053	0.025	0.01	0.004
123	0.067	0.036	0.022	0.009	0.001	0.002		122.6	0.054	0.024	0.01	0.004
123	0.068	0.036	0.023	0.009	0.002	0.002		122.8	0.054	0.024	0.01	0.004
123	0.068	0.036	0.023	0.009	0.002	0.002		123	0.054	0.023	0.01	0.003
123	0.068	0.037	0.023	0.01	0.002	0.002		123.2	0.054	0.023	0.01	0.004
123	0.069	0.037	0.024	0.01	0.003	0.003		123.4	0.053	0.023	0.01	0.003
124	0.069	0.038	0.024	0.01	0.003	0.002		123.6	0.054	0.023	0.01	0.003
124	0.069	0.038	0.024	0.01	0.003	0.002		123.8	0.054	0.023	0.01	0.003
124	0.069	0.038	0.024	0.011	0.004	0.002		124	0.054	0.023	0.01	0.003
124	0.069	0.039	0.024	0.011	0.004	0.003		124.2	0.054	0.024	0.01	0.004
124	0.068	0.039	0.024	0.011	0.004	0.004		124.4	0.054	0.024	0.01	0.004
125	0.068	0.038	0.023	0.01	0.003	0.004		124.6	0.054	0.024	0.009	0.005
125	0.067	0.038	0.022	0.01	0.002	0.003		124.8	0.053	0.023	0.009	0.004
125	0.067	0.038	0.022	0.009	0.002	0.003		125	0.053	0.024	0.008	0.004
125	0.067	0.037	0.021	0.009	0.001	0.003		125.2	0.053	0.024	0.009	0.005
125	0.067	0.038	0.022	0.009	0.001	0.003		125.4	0.053	0.024	0.009	0.006
126	0.066	0.037	0.021	0.008	0	0.002		125.6	0.053	0.025	0.009	0.006
126	0.066	0.037	0.021	0.008	0	0.001		125.8	0.053	0.025	0.009	0.006
126	0.066	0.037	0.021	0.008	0	0.002		126	0.053	0.026	0.009	0.006
126	0.067	0.037	0.022	0.008	0	0.002		126.2	0.054	0.026	0.01	0.006
126	0.067	0.037	0.021	0.008	0.001	0.002		126.4	0.054	0.026	0.01	0.006
127	0.067	0.037	0.021	0.009	0.001	0.001		126.6	0.054	0.026	0.01	0.005
127	0.068	0.037	0.022	0.009	0.001	0.001		126.8	0.054	0.026	0.01	0.005
127	0.067	0.037	0.022	0.009	0	0.001		127	0.053	0.025	0.01	0.004
127	0.068	0.037	0.023	0.01	0.001	0.002		127.2	0.053	0.026	0.01	0.005
127	0.069	0.037	0.024	0.01	0.001	0.002		127.4	0.054	0.026	0.011	0.005
128	0.068	0.037	0.023	0.01	0.001	0.003		127.6	0.054	0.026	0.011	0.005
128	0.068	0.037	0.023	0.01	0.001	0.003		127.8	0.054	0.026	0.011	0.004
128	0.068	0.037	0.023	0.01	0.001	0.003		128	0.053	0.026	0.011	0.005
128	0.068	0.038	0.024	0.011	0.002	0.004		128.2	0.053	0.026	0.01	0.005
128	0.068	0.037	0.024	0.011	0.002	0.004		128.4	0.053	0.026	0.011	0.005
129	0.068	0.037	0.024	0.011	0.002	0.004		128.6	0.052	0.026	0.011	0.005
129	0.068	0.037	0.024	0.01	0.002	0.003		128.8	0.052	0.025	0.011	0.004
129	0.068	0.038	0.024	0.01	0.003	0.003		129	0.052	0.025	0.011	0.004
129	0.068	0.038	0.024	0.01	0.003	0.003		129.2	0.051	0.025	0.011	0.005
129	0.069	0.038	0.023	0.01	0.003	0.003		129.4	0.051	0.024	0.01	0.004
130	0.069	0.038	0.023	0.01	0.003	0.002		129.6	0.051	0.025	0.01	0.004
130	0.07	0.038	0.023	0.01	0.003	0.001		129.8	0.052	0.025	0.009	0.004
130	0.07	0.039	0.024	0.011	0.003	0.002		130	0.051	0.024	0.009	0.003
130	0.071	0.039	0.023	0.011	0.004	0.002		130.2	0.052	0.024	0.009	0.003
130	0.07	0.039	0.023	0.011	0.003	0.002		130.4	0.052	0.024	0.009	0.003
131	0.07	0.039	0.022	0.011	0.003	0.001		130.6	0.052	0.024	0.009	0.002
131	0.069	0.039	0.022	0.011	0.003	0.002		130.8	0.052	0.024	0.008	0.003
131	0.068	0.039	0.022	0.011	0.004	0.002		131	0.053	0.024	0.009	0.003
131	0.069	0.039	0.022	0.011	0.004	0.003		131.2	0.054	0.025	0.009	0.003
131	0.069	0.039	0.023	0.011	0.004	0.003		131.4	0.054	0.024	0.01	0.003
132	0.068	0.038	0.022	0.011	0.003	0.003		131.6	0.054	0.024	0.01	0.003
132	0.068	0.037	0.022	0.011	0.003	0.003		131.8	0.054	0.025	0.01	0.004
132	0.068	0.037	0.023	0.011	0.003	0.004		132	0.053	0.025	0.009	0.003
132	0.068	0.038	0.024	0.011	0.004	0.004		132.2	0.053	0.025	0.009	0.003
132	0.069	0.037	0.024	0.011	0.003	0.004		132.4	0.053	0.025	0.01	0.004
133	0.069	0.037	0.025	0.01	0.003	0.005		132.6	0.053	0.025	0.01	0.003
133	0.069	0.037	0.025	0.01	0.003	0.005		132.8	0.052	0.025	0.01	0.004
133	0.069	0.037	0.025	0.009	0.003	0.005		133	0.052	0.025	0.01	0.004
133	0.07	0.036	0.024	0.009	0.003	0.005		133.2	0.051	0.026	0.01	0.004
133	0.07	0.036	0.024	0.009	0.003	0.004		133.4	0.051	0.026	0.009	0.004
134	0.07	0.036	0.024	0.009	0.003	0.004		133.6	0.052	0.027	0.01	0.005
134	0.07	0.037	0.023	0.009	0.002	0.004		133.8	0.051	0.027	0.01	0.005
134	0.071	0.037	0.024	0.009	0.002	0.004		134	0.051	0.026	0.01	0.005
134	0.07	0.038	0.023	0.009	0.002	0.004		134.2	0.052	0.027	0.01	0.006
134	0.07	0.038	0.023	0.009	0.002	0.004		134.4	0.051	0.026	0.01	0.005
135	0.07	0.039	0.022	0.01	0.002	0.004		134.6	0.052	0.026	0.01	0.005
135	0.07	0.038	0.022	0.009	0.002	0.004		134.8	0.052	0.026	0.01	0.005
135	0.07	0.039	0.022	0.01	0.002	0.004		135	0.053	0.027	0.01	0.006
135	0.07	0.038	0.022	0.01	0.002	0.004		135.2	0.053	0.026	0.01	0.006
135	0.07	0.039	0.022	0.011	0.002	0.004		135.4	0.053	0.026	0.01	0.006
136	0.07	0.038	0.021	0.01	0.002	0.004		135.6	0.052	0.026	0.01	0.005
136	0.069	0.038	0.021	0.009	0.002	0.004		135.8	0.053	0.026	0.011	0.005
136	0.069	0.038	0.022	0.01	0.003	0.004		136	0.053	0.026	0.011	0.005
136	0.068	0.038	0.021	0.009	0.002	0.004		136.2	0.053	0.026	0.011	0.005
136	0.069	0.037	0.021	0.009	0.002	0.004		136.4	0.053	0.026	0.011	0.005
137	0.069	0.037	0.021	0.009	0.002	0.003		136.6	0.053	0.026	0.011	0.005
137	0.068	0.036	0.021	0.008	0.002	0.002		136.8	0.053	0.026	0.011	0.005
137	0.069	0.036	0.021	0.008	0.002	0.002		137	0.053	0.026	0.011	0.005
137	0.069	0.036	0.021	0.008	0.002	0.002		137.2	0.053	0.026	0.011	0.004
137	0.069	0.036	0.021	0.007	0.002	0.002		137.4	0.054	0.026	0.012	0.004
138	0.069	0.036	0.021	0.007	0.002	0.001		137.6	0.054	0.026	0.012	0.005
138	0.069	0.036	0.02	0.007	0.002	0.001		137.8	0.054	0.025	0.012	0.005
138	0.069	0.036	0.021	0.007	0.002	0.002		138	0.055	0.026	0.012	0.005
138	0.068	0.037	0.021	0.008	0.001	0.001		138.2	0.055	0.026	0.012	0.005
138	0.068	0.037	0.021	0.008	0.001	0.001		138.4	0.055	0.025	0.012	0.005
139	0.068	0.037	0.021	0.008	0.001	0.002		138.6	0.055	0.025	0.011	0.005
139	0.068	0.037	0.022	0.009	0.001	0.002		138.8	0.055	0.025	0.011	0.005
139	0.068	0.038	0.022	0.01	0.001	0.003		139	0.055	0.025	0.011	0.005
139	0.068	0.038	0.023	0.011	0.002	0.003		139.2	0.056	0.025	0.01	0.005
139	0.068	0.039	0.023	0.011	0.002	0.003		139.4	0.055	0.025	0.011	0.005
140	0.068	0.038	0.023	0.011	0.002	0.003		139.6	0.055	0.025	0.01	0.005
140	0.068	0.038	0.023	0.012	0.002	0.003		139.8	0.054	0.025	0.01	0.004
140	0.069	0.038	0.024	0.012	0.002	0.003		140	0.053	0.025	0.01	0.004
140	0.069	0.039	0.024	0.012	0.001	0.002		140.2	0.053	0.025	0.009	0.004
140	0.069	0.039	0.024	0.012	0.001	0.002		140.4	0.053	0.025	0.009	0.004
141	0.069	0.04	0.025	0.012	0.002	0.002		140.6	0.053	0.025	0.01	0.004
141	0.07	0.04	0.025	0.011	0.002	0.003		140.8	0.052	0.025	0.01	0.004
141	0.071	0.04	0.025	0.011	0.002	0.003		141	0.052	0.025	0.01	0.003
141	0.071	0.041	0.025	0.011	0.002	0.004		141.2	0.052	0.025	0.01	0.003
141	0.072	0.041	0.025	0.011	0.003	0.004		141.4	0.052	0.025	0.011	0.004
142	0.072	0.041	0.025	0.011	0.003	0.004		141.6	0.052	0.025	0.01	0.004
142	0.073	0.041	0.025	0.012	0.003	0.005		141.8	0.052	0.024	0.01	0.003
142	0.072	0.041	0.025	0.011	0.003	0.005		142	0.052	0.025	0.01	0.003
142	0.072	0.041	0.025	0.011	0.003	0.005		142.2	0.052	0.025	0.01	0.004
142	0.072	0.041	0.025	0.011	0.002	0.005		142.4	0.052	0.025	0.009	0.004
143	0.072	0.04	0.024	0.01	0.002	0.005		142.6	0.053	0.024	0.009	0.004
143	0.072	0.04	0.025	0.011	0.001	0.005		142.8	0.053	0.024	0.009	0.004
143	0.072	0.041	0.025	0.011	0.001	0.005		143	0.053	0.025	0.008	0.004
143	0.071	0.041	0.024	0.011	0.001	0.004		143.2	0.053	0.025	0.008	0.004
143	0.071	0.04	0.024	0.011	0.001	0.004		143.4	0.053	0.025	0.009	0.004
144	0.071	0.039	0.023	0.011	0.001	0.004		143.6	0.053	0.025	0.009	0.003
144	0.07	0.039	0.023	0.011	0	0.003		143.8	0.053	0.025	0.009	0.003
144	0.07	0.039	0.024	0.011	0.001	0.003		144	0.052	0.025	0.009	0.003
144	0.068	0.038	0.023	0.01	0	0.003		144.2	0.053	0.025	0.009	0.003
144	0.068	0.038	0.023	0.01	0	0.003		144.4	0.053	0.026	0.009	0.003
145	0.068	0.038	0.023	0.01	0	0.003		144.6	0.053	0.025	0.009	0.003
145	0.068	0.038	0.022	0.01	0.001	0.003		144.8	0.053	0.025	0.009	0.003
145	0.068	0.038	0.022	0.01	0	0.003		145	0.053	0.025	0.009	0.003
145	0.068	0.038	0.022	0.01	0.001	0.003		145.2	0.052	0.025	0.009	0.003
145	0.067	0.038	0.022	0.009	0.001	0.002		145.4	0.051	0.024	0.008	0.003
146	0.068	0.038	0.022	0.009	0.001	0.002		145.6	0.051	0.024	0.009	0.003
146	0.068	0.038	0.022	0.009	0.001	0.002		145.8	0.051	0.023	0.009	0.003
146	0.067	0.038	0.021	0.009	0.001	0.002		146	0.05	0.023	0.008	0.003
146	0.068	0.038	0.021	0.008	0.001	0.002		146.2	0.05	0.023	0.008	0.003
146	0.068	0.038	0.021	0.008	0	0.002		146.4	0.05	0.023	0.008	0.003
147	0.067	0.038	0.021	0.008	0	0.001		146.6	0.05	0.023	0.008	0.004
147	0.068	0.038	0.021	0.008	0	0.002		146.8	0.05	0.024	0.008	0.004
147	0.068	0.039	0.021	0.008	0	0.002		147	0.051	0.024	0.008	0.004
147	0.068	0.039	0.022	0.009	0	0.002		147.2	0.051	0.025	0.009	0.005
147	0.067	0.039	0.022	0.009	0	0.002		147.4	0.051	0.025	0.009	0.004
148	0.067	0.038	0.022	0.009	0	0.002		147.6	0.052	0.025	0.01	0.005
148	0.068	0.038	0.023	0.009	0	0.002		147.8	0.051	0.025	0.009	0.005
148	0.068	0.038	0.024	0.01	0	0.003		148	0.052	0.025	0.009	0.005
148	0.068	0.038	0.024	0.009	0	0.003		148.2	0.051	0.025	0.009	0.005
148	0.068	0.039	0.024	0.01	0.001	0.003		148.4	0.052	0.025	0.01	0.005
149	0.068	0.039	0.024	0.01	0.001	0.003		148.6	0.052	0.025	0.01	0.005
149	0.069	0.04	0.024	0.01	0.001	0.003		148.8	0.052	0.026	0.01	0.005
149	0.068	0.04	0.024	0.01	0.001	0.003		149	0.052	0.025	0.01	0.004
149	0.069	0.04	0.024	0.009	0.002	0.003		149.2	0.052	0.025	0.01	0.004
149	0.068	0.04	0.024	0.009	0.002	0.002		149.4	0.052	0.025	0.011	0.003
150	0.069	0.04	0.024	0.009	0.002	0.003		149.6	0.052	0.026	0.011	0.004
150	0.07	0.04	0.024	0.01	0.002	0.003		149.8	0.052	0.026	0.011	0.004
150	0.07	0.04	0.024	0.01	0.002	0.003		150	0.052	0.026	0.011	0.004
150	0.071	0.04	0.024	0.01	0.002	0.003		150.2	0.052	0.026	0.011	0.004
150	0.071	0.039	0.023	0.01	0.002	0.003		150.4	0.052	0.027	0.012	0.004
151	0.071	0.04	0.023	0.01	0.002	0.003		150.6	0.053	0.027	0.012	0.004
151	0.071	0.04	0.023	0.01	0.003	0.003		150.8	0.053	0.027	0.012	0.004
151	0.071	0.039	0.024	0.01	0.003	0.003		151	0.053	0.027	0.012	0.004
151	0.071	0.038	0.024	0.01	0.002	0.003		151.2	0.054	0.027	0.012	0.004
151	0.071	0.038	0.023	0.01	0.001	0.002		151.4	0.053	0.027	0.012	0.004
152	0.071	0.038	0.024	0.01	0.001	0.003		151.6	0.054	0.027	0.012	0.006
152	0.071	0.038	0.024	0.01	0.001	0.003		151.8	0.054	0.026	0.011	0.005
152	0.071	0.039	0.024	0.01	0.001	0.003		152	0.054	0.026	0.011	0.005
152	0.071	0.039	0.024	0.01	0.001	0.002		152.2	0.054	0.026	0.011	0.005
152	0.07	0.039	0.024	0.01	0.001	0.002		152.4	0.055	0.025	0.012	0.006
153	0.07	0.04	0.024	0.01	0.001	0.002		152.6	0.055	0.025	0.011	0.006
153	0.069	0.04	0.025	0.01	0.001	0.002		152.8	0.055	0.025	0.011	0.006
153	0.069	0.04	0.025	0.01	0.001	0.002		153	0.055	0.025	0.011	0.005
153	0.07	0.041	0.025	0.011	0.001	0.002		153.2	0.054	0.025	0.01	0.005
153	0.069	0.041	0.025	0.011	0.001	0.002		153.4	0.054	0.025	0.011	0.005
154	0.069	0.041	0.025	0.011	0.001	0.002		153.6	0.053	0.025	0.011	0.005
154	0.069	0.041	0.025	0.011	0.001	0.002		153.8	0.052	0.025	0.011	0.005
154	0.069	0.041	0.024	0.011	0.002	0.002		154	0.052	0.025	0.011	0.005
154	0.07	0.041	0.025	0.011	0.002	0.003		154.2	0.052	0.025	0.011	0.004
154	0.071	0.042	0.025	0.012	0.003	0.003		154.4	0.052	0.025	0.011	0.005
155	0.071	0.043	0.026	0.012	0.004	0.004		154.6	0.052	0.025	0.01	0.004
155	0.072	0.043	0.027	0.013	0.005	0.004		154.8	0.052	0.026	0.011	0.005
155	0.072	0.043	0.027	0.012	0.005	0.004		155	0.052	0.026	0.011	0.005
155	0.073	0.043	0.027	0.012	0.005	0.004		155.2	0.052	0.026	0.01	0.004
155	0.072	0.043	0.027	0.012	0.005	0.004		155.4	0.052	0.026	0.011	0.005
156	0.073	0.043	0.027	0.012	0.005	0.004		155.6	0.053	0.026	0.011	0.005
156	0.073	0.043	0.027	0.012	0.005	0.004		155.8	0.053	0.026	0.01	0.004
156	0.073	0.042	0.027	0.012	0.005	0.004		156	0.053	0.026	0.01	0.004
156	0.073	0.042	0.027	0.011	0.005	0.004		156.2	0.054	0.026	0.01	0.005
156	0.072	0.041	0.026	0.011	0.004	0.004		156.4	0.054	0.026	0.01	0.005
157	0.072	0.04	0.026	0.011	0.004	0.003		156.6	0.054	0.026	0.009	0.005
157	0.071	0.04	0.026	0.011	0.004	0.003		156.8	0.055	0.027	0.01	0.006
157	0.071	0.04	0.026	0.011	0.004	0.003		157	0.055	0.026	0.01	0.006
157	0.071	0.039	0.025	0.01	0.003	0.002		157.2	0.055	0.026	0.011	0.006
157	0.071	0.039	0.025	0.01	0.004	0.002		157.4	0.056	0.027	0.012	0.007
158	0.071	0.039	0.025	0.01	0.004	0.002		157.6	0.056	0.027	0.012	0.007
158	0.071	0.039	0.024	0.01	0.004	0.002		157.8	0.056	0.027	0.013	0.008
158	0.071	0.038	0.024	0.009	0.004	0.002		158	0.056	0.027	0.013	0.008
158	0.071	0.039	0.024	0.009	0.003	0.002		158.2	0.057	0.028	0.013	0.008
158	0.072	0.04	0.024	0.01	0.004	0.003		158.4	0.057	0.028	0.014	0.009
159	0.072	0.04	0.024	0.01	0.003	0.003		158.6	0.057	0.028	0.015	0.008
159	0.072	0.04	0.024	0.01	0.003	0.003		158.8	0.058	0.029	0.015	0.008
159	0.072	0.041	0.024	0.01	0.003	0.003		159	0.057	0.029	0.015	0.008
159	0.072	0.041	0.024	0.01	0.003	0.003		159.2	0.057	0.029	0.015	0.008
159	0.072	0.041	0.024	0.01	0.002	0.003		159.4	0.057	0.029	0.015	0.008
160	0.072	0.042	0.024	0.01	0.002	0.003		159.6	0.057	0.029	0.015	0.007
160	0.072	0.042	0.025	0.011	0.002	0.003		159.8	0.057	0.029	0.014	0.006
160	0.072	0.041	0.025	0.01	0.002	0.004		160	0.056	0.029	0.013	0.006
160	0.071	0.041	0.024	0.01	0.001	0.003		160.2	0.056	0.029	0.013	0.006
160	0.07	0.04	0.024	0.01	0	0.002		160.4	0.056	0.029	0.012	0.005
161	0.07	0.04	0.024	0.009	0	0.002		160.6	0.056	0.029	0.012	0.005
161	0.07	0.041	0.025	0.01	0	0.003		160.8	0.056	0.028	0.012	0.005
161	0.07	0.041	0.025	0.01	0.001	0.003		161	0.056	0.028	0.012	0.004
161	0.07	0.041	0.026	0.011	0.001	0.003		161.2	0.056	0.028	0.013	0.004
161	0.071	0.041	0.026	0.011	0.001	0.004		161.4	0.055	0.028	0.013	0.005
162	0.071	0.041	0.025	0.011	0.001	0.004		161.6	0.055	0.028	0.012	0.005
162	0.071	0.04	0.025	0.011	0.001	0.004		161.8	0.056	0.027	0.012	0.005
162	0.07	0.04	0.025	0.01	0	0.004		162	0.055	0.026	0.012	0.004
162	0.07	0.04	0.025	0.01	0	0.004		162.2	0.056	0.026	0.013	0.005
162	0.071	0.041	0.025	0.011	0.001	0.005		162.4	0.056	0.026	0.014	0.006
163	0.07	0.041	0.025	0.011	0.001	0.005		162.6	0.055	0.026	0.014	0.005
163	0.071	0.042	0.026	0.012	0.002	0.005		162.8	0.055	0.025	0.013	0.006
163	0.072	0.042	0.026	0.012	0.003	0.005		163	0.055	0.025	0.013	0.006
163	0.072	0.042	0.026	0.012	0.003	0.005		163.2	0.055	0.026	0.013	0.006
163	0.072	0.043	0.026	0.012	0.003	0.005		163.4	0.056	0.026	0.013	0.007
164	0.072	0.042	0.026	0.012	0.003	0.005		163.6	0.056	0.026	0.013	0.007
164	0.072	0.043	0.026	0.012	0.003	0.004		163.8	0.056	0.026	0.013	0.007
164	0.072	0.042	0.025	0.011	0.003	0.004		164	0.056	0.026	0.013	0.007
164	0.072	0.042	0.025	0.01	0.002	0.004		164.2	0.056	0.027	0.013	0.007
164	0.073	0.042	0.025	0.01	0.002	0.003		164.4	0.056	0.027	0.012	0.007
165	0.073	0.042	0.025	0.01	0.002	0.004		164.6	0.056	0.028	0.013	0.007
165	0.073	0.042	0.024	0.01	0.002	0.004		164.8	0.055	0.027	0.012	0.006
165	0.074	0.042	0.024	0.01	0.001	0.003		165	0.055	0.028	0.012	0.006
165	0.074	0.042	0.025	0.01	0.001	0.004		165.2	0.055	0.028	0.012	0.006
165	0.074	0.042	0.025	0.01	0.001	0.004		165.4	0.055	0.028	0.011	0.006
166	0.074	0.041	0.024	0.01	0	0.004		165.6	0.055	0.027	0.011	0.005
166	0.074	0.041	0.025	0.01	0	0.004		165.8	0.055	0.027	0.011	0.005
166	0.074	0.041	0.025	0.011	0	0.004		166	0.054	0.027	0.011	0.005
166	0.073	0.041	0.026	0.011	0.001	0.005		166.2	0.054	0.027	0.011	0.005
166	0.073	0.041	0.026	0.011	0.001	0.005		166.4	0.054	0.026	0.011	0.004
167	0.072	0.041	0.026	0.012	0.001	0.004		166.6	0.053	0.026	0.011	0.004
167	0.072	0.041	0.026	0.011	0.001	0.004		166.8	0.052	0.025	0.011	0.003
167	0.072	0.041	0.026	0.012	0.002	0.004		167	0.053	0.025	0.011	0.003
167	0.072	0.04	0.026	0.012	0.002	0.003		167.2	0.053	0.025	0.011	0.003
167	0.072	0.04	0.026	0.012	0.002	0.003		167.4	0.053	0.025	0.012	0.004
168	0.072	0.04	0.026	0.012	0.002	0.003		167.6	0.054	0.025	0.012	0.004
168	0.072	0.041	0.026	0.013	0.003	0.003		167.8	0.054	0.026	0.013	0.005
168	0.072	0.041	0.026	0.013	0.004	0.004		168	0.054	0.026	0.013	0.005
168	0.072	0.041	0.026	0.012	0.004	0.004		168.2	0.054	0.026	0.013	0.005
168	0.072	0.041	0.026	0.012	0.004	0.003		168.4	0.055	0.026	0.013	0.005
169	0.072	0.041	0.026	0.012	0.004	0.004		168.6	0.054	0.026	0.012	0.004
169	0.072	0.042	0.026	0.012	0.004	0.004		168.8	0.054	0.025	0.012	0.003
169	0.073	0.042	0.027	0.012	0.005	0.004		169	0.054	0.026	0.012	0.004
169	0.073	0.042	0.027	0.012	0.005	0.005		169.2	0.054	0.026	0.012	0.003
169	0.073	0.042	0.027	0.012	0.005	0.005		169.4	0.054	0.026	0.011	0.004
170	0.074	0.043	0.027	0.013	0.006	0.006		169.6	0.054	0.026	0.01	0.003
170	0.074	0.042	0.027	0.013	0.006	0.006		169.8	0.054	0.026	0.01	0.004
170	0.074	0.043	0.027	0.013	0.006	0.006		170	0.054	0.026	0.01	0.004
170	0.073	0.042	0.027	0.012	0.005	0.005		170.2	0.053	0.026	0.01	0.003
170	0.073	0.042	0.027	0.012	0.004	0.005		170.4	0.054	0.026	0.01	0.003
171	0.072	0.041	0.026	0.012	0.004	0.005		170.6	0.054	0.026	0.01	0.003
171	0.072	0.041	0.026	0.011	0.003	0.004		170.8	0.054	0.026	0.01	0.003
171	0.073	0.041	0.027	0.012	0.003	0.004		171	0.054	0.027	0.011	0.004
171	0.073	0.041	0.026	0.012	0.003	0.004		171.2	0.054	0.026	0.011	0.004
171	0.073	0.041	0.026	0.012	0.003	0.005		171.4	0.055	0.026	0.011	0.004
172	0.073	0.042	0.026	0.012	0.004	0.005		171.6	0.054	0.026	0.011	0.004
172	0.073	0.042	0.026	0.012	0.004	0.005		171.8	0.055	0.026	0.012	0.005
172	0.073	0.042	0.026	0.013	0.004	0.005		172	0.055	0.026	0.012	0.004
172	0.074	0.042	0.026	0.013	0.004	0.005		172.2	0.054	0.026	0.012	0.004
172	0.073	0.042	0.026	0.013	0.004	0.004		172.4	0.055	0.026	0.013	0.004
173	0.073	0.041	0.026	0.013	0.004	0.004		172.6	0.055	0.026	0.013	0.004
173	0.073	0.041	0.026	0.013	0.004	0.004		172.8	0.055	0.026	0.013	0.004
173	0.073	0.041	0.027	0.014	0.003	0.004		173	0.054	0.026	0.013	0.005
173	0.074	0.041	0.027	0.014	0.004	0.003		173.2	0.054	0.026	0.012	0.005
173	0.074	0.041	0.027	0.014	0.004	0.003		173.4	0.054	0.026	0.011	0.005
174	0.074	0.042	0.027	0.015	0.005	0.003		173.6	0.054	0.025	0.011	0.005
174	0.073	0.042	0.027	0.014	0.004	0.002		173.8	0.054	0.026	0.011	0.005
174	0.073	0.042	0.027	0.014	0.004	0.002		174	0.054	0.026	0.011	0.005
174	0.073	0.041	0.026	0.013	0.004	0.002		174.2	0.054	0.027	0.011	0.005
174	0.073	0.041	0.027	0.013	0.004	0.002		174.4	0.055	0.027	0.011	0.005
175	0.073	0.042	0.027	0.012	0.004	0.003		174.6	0.055	0.027	0.011	0.005
175	0.073	0.042	0.027	0.013	0.005	0.004		174.8	0.055	0.027	0.011	0.005
175	0.073	0.043	0.027	0.013	0.005	0.004		175	0.054	0.027	0.011	0.005
175	0.074	0.043	0.027	0.012	0.005	0.004		175.2	0.054	0.027	0.011	0.005
175	0.073	0.043	0.027	0.012	0.006	0.005		175.4	0.054	0.026	0.011	0.004
176	0.073	0.043	0.027	0.012	0.006	0.005		175.6	0.054	0.026	0.011	0.004
176	0.073	0.043	0.027	0.012	0.006	0.005		175.8	0.054	0.027	0.011	0.004
176	0.073	0.043	0.026	0.012	0.006	0.005		176	0.054	0.026	0.012	0.004
176	0.073	0.043	0.026	0.012	0.006	0.005		176.2	0.054	0.026	0.012	0.004
176	0.073	0.043	0.026	0.012	0.005	0.005		176.4	0.053	0.027	0.012	0.004
177	0.073	0.043	0.026	0.012	0.004	0.004		176.6	0.053	0.027	0.012	0.003
177	0.073	0.043	0.026	0.013	0.004	0.004		176.8	0.053	0.026	0.012	0.003
177	0.073	0.043	0.026	0.013	0.004	0.003		177	0.053	0.026	0.012	0.003
177	0.074	0.043	0.027	0.013	0.004	0.004		177.2	0.053	0.026	0.012	0.003
177	0.074	0.044	0.026	0.013	0.004	0.003		177.4	0.053	0.026	0.012	0.004
178	0.074	0.043	0.026	0.013	0.004	0.003		177.6	0.054	0.026	0.012	0.004
178	0.074	0.043	0.026	0.013	0.003	0.003		177.8	0.054	0.026	0.013	0.005
178	0.074	0.043	0.026	0.013	0.003	0.003		178	0.054	0.027	0.013	0.006
178	0.074	0.043	0.027	0.013	0.003	0.003		178.2	0.055	0.027	0.013	0.006
178	0.074	0.044	0.027	0.013	0.003	0.003		178.4	0.055	0.027	0.013	0.005
179	0.074	0.044	0.027	0.013	0.003	0.004		178.6	0.055	0.027	0.013	0.005
179	0.074	0.044	0.027	0.013	0.004	0.004		178.8	0.055	0.027	0.013	0.005
179	0.074	0.043	0.027	0.013	0.003	0.003		179	0.055	0.026	0.012	0.005
179	0.074	0.043	0.027	0.013	0.004	0.003		179.2	0.055	0.026	0.013	0.005
179	0.074	0.042	0.026	0.013	0.004	0.003		179.4	0.055	0.026	0.012	0.004
180	0.074	0.042	0.026	0.013	0.003	0.003		179.6	0.055	0.025	0.012	0.004
180	0.074	0.042	0.026	0.013	0.003	0.003		179.8	0.054	0.025	0.011	0.004
180	0.074	0.042	0.026	0.012	0.003	0.003		180	0.054	0.025	0.011	0.003
180	0.074	0.042	0.026	0.012	0.004	0.003		180.2	0.054	0.025	0.011	0.003
180	0.075	0.042	0.025	0.012	0.004	0.003		180.4	0.054	0.025	0.011	0.003
181	0.074	0.042	0.025	0.011	0.003	0.002		180.6	0.055	0.025	0.01	0.003
181	0.074	0.042	0.024	0.011	0.003	0.002		180.8	0.054	0.025	0.01	0.002
181	0.074	0.042	0.025	0.011	0.004	0.002		181	0.054	0.025	0.01	0.003
181	0.074	0.043	0.025	0.011	0.004	0.003		181.2	0.053	0.025	0.01	0.002
181	0.074	0.043	0.024	0.011	0.004	0.003		181.4	0.053	0.025	0.01	0.003
182	0.074	0.044	0.026	0.012	0.004	0.004		181.6	0.053	0.025	0.011	0.003
182	0.075	0.044	0.026	0.012	0.005	0.004		181.8	0.053	0.025	0.011	0.003
182	0.074	0.044	0.026	0.012	0.005	0.004		182	0.053	0.026	0.011	0.003
182	0.074	0.044	0.026	0.012	0.005	0.004		182.2	0.052	0.026	0.011	0.003
182	0.074	0.044	0.026	0.012	0.005	0.004		182.4	0.053	0.026	0.012	0.003
183	0.074	0.044	0.026	0.012	0.005	0.004		182.6	0.053	0.026	0.011	0.004
183	0.074	0.043	0.026	0.012	0.005	0.004		182.8	0.053	0.026	0.011	0.004
183	0.074	0.043	0.026	0.012	0.005	0.003		183	0.053	0.026	0.011	0.004
183	0.074	0.043	0.027	0.012	0.005	0.004		183.2	0.053	0.026	0.011	0.004
183	0.074	0.042	0.027	0.012	0.005	0.003		183.4	0.053	0.025	0.01	0.003
184	0.073	0.042	0.027	0.012	0.004	0.003		183.6	0.053	0.025	0.01	0.002
184	0.073	0.042	0.027	0.012	0.004	0.003		183.8	0.053	0.025	0.01	0.002
184	0.074	0.042	0.027	0.012	0.004	0.003		184	0.053	0.026	0.01	0.002
184	0.073	0.042	0.027	0.012	0.004	0.003		184.2	0.053	0.026	0.01	0.002
184	0.072	0.042	0.027	0.012	0.003	0.003		184.4	0.054	0.026	0.01	0.002
185	0.072	0.041	0.026	0.011	0.002	0.003		184.6	0.053	0.026	0.01	0.003
185	0.072	0.041	0.026	0.011	0.002	0.003		184.8	0.053	0.025	0.01	0.003
185	0.072	0.041	0.026	0.011	0.002	0.004		185	0.053	0.025	0.009	0.002
185	0.072	0.041	0.025	0.011	0.002	0.004		185.2	0.053	0.025	0.009	0.002
185	0.072	0.042	0.025	0.012	0.002	0.005		185.4	0.053	0.025	0.01	0.002
186	0.073	0.042	0.026	0.012	0.003	0.006		185.6	0.054	0.026	0.01	0.003
186	0.072	0.042	0.025	0.012	0.002	0.005		185.8	0.054	0.026	0.01	0.003
186	0.073	0.042	0.024	0.012	0.002	0.005		186	0.054	0.026	0.01	0.004
186	0.073	0.042	0.023	0.012	0.002	0.004		186.2	0.055	0.027	0.01	0.004
186	0.073	0.042	0.023	0.012	0.003	0.004		186.4	0.055	0.027	0.01	0.005
187	0.074	0.043	0.023	0.012	0.003	0.004		186.6	0.055	0.028	0.01	0.005
187	0.074	0.043	0.024	0.011	0.003	0.004		186.8	0.055	0.028	0.011	0.006
187	0.074	0.044	0.024	0.012	0.003	0.004		187	0.055	0.028	0.012	0.006
187	0.074	0.044	0.024	0.012	0.003	0.004		187.2	0.055	0.028	0.012	0.006
187	0.073	0.043	0.025	0.012	0.003	0.003		187.4	0.055	0.029	0.012	0.005
188	0.073	0.043	0.025	0.012	0.003	0.003		187.6	0.055	0.029	0.012	0.005
188	0.073	0.044	0.025	0.012	0.003	0.003		187.8	0.055	0.029	0.013	0.005
188	0.074	0.044	0.026	0.013	0.003	0.004		188	0.055	0.029	0.013	0.005
188	0.073	0.044	0.026	0.013	0.003	0.004		188.2	0.055	0.028	0.013	0.005
188	0.073	0.043	0.026	0.012	0.003	0.004		188.4	0.055	0.028	0.013	0.005
189	0.073	0.043	0.026	0.012	0.003	0.004		188.6	0.055	0.028	0.013	0.005
189	0.073	0.043	0.026	0.012	0.003	0.004		188.8	0.054	0.027	0.012	0.004
189	0.073	0.043	0.025	0.012	0.003	0.004		189	0.054	0.026	0.012	0.003
189	0.073	0.043	0.025	0.012	0.003	0.004		189.2	0.054	0.026	0.012	0.004
189	0.074	0.043	0.025	0.012	0.003	0.005		189.4	0.055	0.026	0.013	0.004
190	0.073	0.043	0.025	0.012	0.003	0.004		189.6	0.055	0.026	0.013	0.004
190	0.073	0.042	0.025	0.011	0.003	0.004		189.8	0.055	0.026	0.012	0.005
190	0.074	0.043	0.025	0.012	0.004	0.004		190	0.054	0.026	0.012	0.004
190	0.074	0.042	0.025	0.012	0.003	0.004		190.2	0.054	0.026	0.012	0.005
190	0.075	0.042	0.025	0.011	0.003	0.004		190.4	0.054	0.026	0.012	0.005
191	0.075	0.042	0.026	0.012	0.003	0.003		190.6	0.054	0.027	0.012	0.005
191	0.074	0.042	0.026	0.011	0.003	0.003		190.8	0.054	0.027	0.013	0.005
191	0.074	0.042	0.026	0.011	0.002	0.003		191	0.053	0.027	0.012	0.005
191	0.074	0.042	0.026	0.011	0.002	0.003		191.2	0.053	0.027	0.012	0.004
191	0.073	0.042	0.025	0.011	0.002	0.003		191.4	0.054	0.028	0.012	0.005
192	0.073	0.042	0.025	0.012	0.002	0.003		191.6	0.054	0.027	0.012	0.004
192	0.073	0.043	0.025	0.012	0.002	0.002		191.8	0.054	0.028	0.013	0.004
192	0.073	0.043	0.025	0.012	0.002	0.002		192	0.053	0.028	0.012	0.004
192	0.072	0.042	0.025	0.012	0.002	0.002		192.2	0.054	0.027	0.012	0.004
192	0.071	0.042	0.024	0.011	0.002	0.002		192.4	0.054	0.027	0.012	0.004
193	0.071	0.042	0.025	0.011	0.002	0.002		192.6	0.054	0.026	0.012	0.004
193	0.071	0.042	0.024	0.011	0.002	0.002		192.8	0.053	0.026	0.012	0.003
193	0.072	0.042	0.024	0.011	0.002	0.002		193	0.054	0.025	0.012	0.003
193	0.072	0.041	0.025	0.011	0.002	0.003		193.2	0.054	0.025	0.013	0.003
193	0.073	0.042	0.026	0.011	0.003	0.004		193.4	0.054	0.025	0.012	0.003
194	0.073	0.041	0.026	0.011	0.003	0.004		193.6	0.054	0.025	0.012	0.003
194	0.074	0.041	0.026	0.01	0.003	0.004		193.8	0.054	0.025	0.012	0.003
194	0.074	0.042	0.027	0.011	0.003	0.004		194	0.054	0.024	0.011	0.003
194	0.075	0.042	0.027	0.011	0.003	0.005		194.2	0.054	0.025	0.011	0.004
194	0.076	0.042	0.028	0.012	0.003	0.005		194.4	0.054	0.025	0.01	0.003
195	0.076	0.042	0.028	0.011	0.003	0.005		194.6	0.054	0.025	0.01	0.004
195	0.076	0.043	0.027	0.011	0.004	0.005		194.8	0.054	0.026	0.01	0.004
195	0.076	0.043	0.027	0.011	0.004	0.005		195	0.054	0.026	0.01	0.004
195	0.076	0.044	0.027	0.012	0.005	0.005		195.2	0.054	0.026	0.009	0.004
195	0.076	0.044	0.026	0.011	0.004	0.005		195.4	0.054	0.026	0.009	0.004
196	0.076	0.044	0.026	0.012	0.004	0.005		195.6	0.053	0.026	0.009	0.004
196	0.075	0.044	0.026	0.011	0.004	0.005		195.8	0.053	0.027	0.01	0.004
196	0.075	0.044	0.026	0.011	0.004	0.004		196	0.053	0.027	0.009	0.003
196	0.075	0.044	0.026	0.012	0.004	0.005		196.2	0.053	0.027	0.009	0.003
196	0.074	0.043	0.025	0.012	0.004	0.004		196.4	0.053	0.027	0.01	0.003
197	0.073	0.043	0.026	0.012	0.004	0.003		196.6	0.052	0.026	0.01	0.003
197	0.073	0.043	0.026	0.012	0.004	0.004		196.8	0.052	0.026	0.011	0.003
197	0.073	0.042	0.027	0.012	0.004	0.004		197	0.052	0.025	0.01	0.003
197	0.073	0.042	0.027	0.013	0.004	0.004		197.2	0.052	0.025	0.011	0.003
197	0.073	0.042	0.027	0.013	0.004	0.004		197.4	0.052	0.025	0.01	0.003
198	0.073	0.042	0.027	0.013	0.004	0.004		197.6	0.052	0.025	0.011	0.003
198	0.073	0.042	0.027	0.013	0.004	0.004		197.8	0.052	0.024	0.011	0.003
198	0.074	0.043	0.027	0.013	0.004	0.005		198	0.052	0.024	0.011	0.003
198	0.074	0.043	0.027	0.014	0.004	0.005		198.2	0.052	0.024	0.011	0.003
198	0.074	0.043	0.027	0.013	0.004	0.004		198.4	0.052	0.024	0.011	0.003
199	0.074	0.043	0.027	0.012	0.003	0.003		198.6	0.053	0.025	0.011	0.004
199	0.075	0.043	0.026	0.013	0.004	0.003		198.8	0.053	0.025	0.011	0.004
199	0.075	0.044	0.026	0.013	0.003	0.003		199	0.053	0.025	0.011	0.004
199	0.075	0.044	0.027	0.013	0.004	0.004		199.2	0.054	0.025	0.011	0.004
199	0.075	0.044	0.026	0.012	0.003	0.003		199.4	0.054	0.026	0.012	0.004
200	0.075	0.044	0.027	0.012	0.004	0.004		199.6	0.054	0.026	0.012	0.004
200	0.075	0.044	0.026	0.012	0.004	0.003		199.8	0.055	0.026	0.012	0.004
200	0.075	0.043	0.025	0.012	0.004	0.003		200	0.055	0.027	0.012	0.004
200	0.075	0.043	0.025	0.012	0.004	0.004		200.2	0.055	0.027	0.012	0.003
200	0.074	0.043	0.025	0.011	0.004	0.003		200.4	0.054	0.026	0.012	0.004
201	0.074	0.043	0.025	0.012	0.004	0.003		200.6	0.055	0.026	0.013	0.004
201	0.074	0.043	0.025	0.012	0.004	0.004		200.8	0.054	0.026	0.012	0.003
201	0.074	0.042	0.025	0.012	0.004	0.004		201	0.054	0.025	0.011	0.003
201	0.073	0.043	0.025	0.012	0.004	0.003		201.2	0.054	0.025	0.011	0.003
201	0.074	0.042	0.025	0.012	0.004	0.003		201.4	0.053	0.024	0.011	0.002
202	0.073	0.043	0.025	0.012	0.004	0.003		201.6	0.052	0.024	0.011	0.002
202	0.074	0.043	0.026	0.013	0.004	0.004		201.8	0.052	0.024	0.011	0.002
202	0.074	0.043	0.025	0.013	0.003	0.003		202	0.052	0.024	0.011	0.002
202	0.074	0.044	0.026	0.013	0.003	0.004		202.2	0.052	0.024	0.011	0.003
202	0.074	0.044	0.026	0.013	0.003	0.003		202.4	0.052	0.024	0.01	0.004
203	0.074	0.045	0.027	0.013	0.003	0.004		202.6	0.052	0.025	0.01	0.005
203	0.074	0.044	0.027	0.014	0.002	0.004		202.8	0.052	0.025	0.01	0.005
203	0.073	0.044	0.027	0.014	0.002	0.004		203	0.053	0.025	0.01	0.005
203	0.073	0.045	0.027	0.014	0.003	0.004		203.2	0.053	0.025	0.011	0.006
203	0.073	0.045	0.027	0.014	0.003	0.004		203.4	0.053	0.025	0.011	0.006
204	0.074	0.045	0.028	0.015	0.004	0.005		203.6	0.053	0.025	0.011	0.005
204	0.074	0.045	0.028	0.015	0.005	0.006		203.8	0.053	0.026	0.012	0.005
204	0.075	0.045	0.028	0.015	0.005	0.006		204	0.053	0.026	0.012	0.005
204	0.075	0.045	0.029	0.015	0.005	0.006		204.2	0.053	0.026	0.011	0.004
204	0.075	0.045	0.029	0.015	0.005	0.006		204.4	0.053	0.026	0.012	0.005
205	0.075	0.045	0.028	0.015	0.005	0.006		204.6	0.053	0.026	0.012	0.004
205	0.075	0.045	0.028	0.014	0.005	0.006		204.8	0.053	0.026	0.011	0.003
205	0.075	0.044	0.027	0.013	0.005	0.006		205	0.053	0.026	0.011	0.003
205	0.075	0.045	0.028	0.013	0.005	0.006		205.2	0.054	0.026	0.012	0.003
205	0.075	0.045	0.028	0.013	0.004	0.006		205.4	0.054	0.026	0.012	0.003
206	0.075	0.045	0.028	0.013	0.004	0.006		205.6	0.054	0.027	0.012	0.003
206	0.075	0.045	0.027	0.013	0.004	0.006		205.8	0.055	0.027	0.012	0.004
206	0.075	0.044	0.026	0.013	0.004	0.005		206	0.055	0.027	0.011	0.004
206	0.074	0.044	0.026	0.013	0.004	0.005		206.2	0.056	0.027	0.011	0.004
206	0.074	0.044	0.026	0.013	0.004	0.005		206.4	0.055	0.027	0.011	0.005
207	0.074	0.044	0.026	0.013	0.003	0.005		206.6	0.056	0.027	0.011	0.005
207	0.074	0.044	0.025	0.013	0.003	0.005		206.8	0.056	0.027	0.011	0.005
207	0.074	0.044	0.025	0.013	0.004	0.005		207	0.056	0.027	0.011	0.006
207	0.074	0.044	0.025	0.013	0.004	0.005		207.2	0.056	0.027	0.011	0.005
207	0.075	0.044	0.026	0.014	0.004	0.005		207.4	0.055	0.027	0.011	0.006
208	0.075	0.044	0.027	0.014	0.005	0.005		207.6	0.055	0.027	0.01	0.005
208	0.076	0.044	0.027	0.014	0.005	0.005		207.8	0.055	0.026	0.01	0.004
208	0.076	0.044	0.027	0.014	0.005	0.005		208	0.054	0.026	0.009	0.004
208	0.075	0.044	0.028	0.013	0.005	0.004		208.2	0.054	0.025	0.009	0.004
208	0.075	0.044	0.028	0.013	0.005	0.004		208.4	0.054	0.025	0.01	0.004
209	0.076	0.044	0.027	0.013	0.004	0.004		208.6	0.054	0.025	0.01	0.003
209	0.076	0.044	0.028	0.012	0.004	0.004		208.8	0.054	0.024	0.01	0.003
209	0.076	0.044	0.028	0.012	0.004	0.004		209	0.054	0.024	0.01	0.003
209	0.076	0.045	0.028	0.012	0.004	0.004		209.2	0.054	0.024	0.011	0.003
209	0.076	0.044	0.027	0.012	0.003	0.003		209.4	0.054	0.025	0.011	0.003
210	0.075	0.044	0.026	0.011	0.003	0.003		209.6	0.054	0.025	0.011	0.003
210	0.075	0.044	0.026	0.012	0.003	0.003		209.8	0.054	0.025	0.011	0.003
210	0.075	0.044	0.027	0.012	0.003	0.003		210	0.054	0.025	0.01	0.003
210	0.075	0.044	0.027	0.012	0.003	0.004		210.2	0.054	0.025	0.01	0.003
210	0.076	0.045	0.026	0.013	0.003	0.004		210.4	0.053	0.025	0.011	0.004
211	0.076	0.045	0.027	0.014	0.004	0.005		210.6	0.053	0.025	0.011	0.004
211	0.077	0.046	0.028	0.014	0.005	0.006		210.8	0.052	0.025	0.01	0.004
211	0.078	0.046	0.028	0.016	0.005	0.007		211	0.052	0.025	0.01	0.004
211	0.078	0.046	0.028	0.016	0.005	0.007		211.2	0.051	0.025	0.009	0.003
211	0.078	0.046	0.029	0.016	0.005	0.007		211.4	0.051	0.025	0.009	0.004
212	0.078	0.046	0.029	0.015	0.006	0.007		211.6	0.051	0.025	0.009	0.003
212	0.078	0.046	0.029	0.015	0.005	0.006		211.8	0.051	0.025	0.009	0.003
212	0.078	0.046	0.029	0.015	0.005	0.007		212	0.051	0.024	0.009	0.003
212	0.077	0.045	0.029	0.015	0.005	0.006		212.2	0.052	0.025	0.009	0.004
212	0.077	0.045	0.029	0.015	0.005	0.006		212.4	0.052	0.025	0.009	0.004
213	0.076	0.044	0.029	0.014	0.005	0.005		212.6	0.052	0.025	0.01	0.003
213	0.076	0.044	0.029	0.013	0.004	0.005		212.8	0.052	0.025	0.009	0.004
213	0.076	0.044	0.029	0.013	0.005	0.005		213	0.053	0.025	0.01	0.004
213	0.075	0.043	0.029	0.013	0.004	0.004		213.2	0.053	0.025	0.01	0.003
213	0.075	0.043	0.029	0.013	0.004	0.004		213.4	0.054	0.026	0.01	0.004
214	0.075	0.042	0.029	0.013	0.003	0.004		213.6	0.054	0.026	0.01	0.005
214	0.075	0.043	0.03	0.013	0.004	0.004		213.8	0.054	0.025	0.01	0.004
214	0.075	0.043	0.029	0.013	0.004	0.004		214	0.054	0.025	0.01	0.004
214	0.074	0.043	0.03	0.013	0.003	0.005		214.2	0.055	0.026	0.01	0.005
214	0.074	0.044	0.03	0.014	0.003	0.005		214.4	0.055	0.026	0.01	0.006
215	0.074	0.044	0.03	0.014	0.003	0.006		214.6	0.054	0.026	0.01	0.006
215	0.075	0.044	0.029	0.014	0.003	0.006		214.8	0.054	0.026	0.01	0.006
215	0.075	0.044	0.029	0.014	0.003	0.005		215	0.054	0.026	0.009	0.006
215	0.075	0.044	0.029	0.014	0.003	0.005		215.2	0.055	0.025	0.01	0.007
215	0.075	0.044	0.028	0.014	0.002	0.005		215.4	0.054	0.025	0.01	0.006
216	0.075	0.045	0.028	0.014	0.002	0.005		215.6	0.054	0.025	0.01	0.006
216	0.075	0.044	0.028	0.014	0.002	0.005		215.8	0.054	0.025	0.01	0.006
216	0.075	0.044	0.028	0.014	0.002	0.005		216	0.055	0.025	0.01	0.006
216	0.075	0.044	0.027	0.014	0.002	0.005		216.2	0.055	0.025	0.011	0.006
216	0.075	0.044	0.027	0.013	0.002	0.004		216.4	0.054	0.025	0.01	0.005
217	0.075	0.044	0.027	0.014	0.002	0.005		216.6	0.054	0.026	0.011	0.004
217	0.075	0.044	0.027	0.014	0.002	0.004		216.8	0.054	0.026	0.011	0.004
217	0.075	0.045	0.026	0.014	0.003	0.005		217	0.054	0.026	0.011	0.004
217	0.075	0.045	0.027	0.014	0.003	0.005		217.2	0.054	0.026	0.01	0.004
217	0.076	0.045	0.028	0.015	0.004	0.005		217.4	0.055	0.026	0.011	0.004
218	0.076	0.045	0.028	0.014	0.004	0.005		217.6	0.054	0.026	0.011	0.004
218	0.076	0.045	0.028	0.014	0.004	0.005		217.8	0.054	0.025	0.01	0.003
218	0.076	0.045	0.029	0.014	0.005	0.005		218	0.053	0.024	0.01	0.003
218	0.076	0.044	0.029	0.014	0.004	0.005		218.2	0.053	0.025	0.01	0.003
218	0.076	0.044	0.029	0.014	0.004	0.005		218.4	0.053	0.025	0.01	0.003
219	0.076	0.044	0.029	0.014	0.004	0.005		218.6	0.052	0.025	0.01	0.004
219	0.076	0.045	0.029	0.014	0.004	0.005		218.8	0.052	0.025	0.01	0.003
219	0.076	0.045	0.029	0.014	0.004	0.006		219	0.052	0.024	0.01	0.003
219	0.076	0.045	0.03	0.014	0.004	0.005		219.2	0.052	0.024	0.01	0.003
219	0.076	0.045	0.029	0.014	0.003	0.005		219.4	0.052	0.024	0.01	0.003
220	0.076	0.045	0.029	0.014	0.004	0.004		219.6	0.053	0.025	0.01	0.003
220	0.076	0.045	0.029	0.014	0.003	0.004		219.8	0.053	0.025	0.01	0.003
220	0.077	0.046	0.029	0.014	0.003	0.004		220	0.054	0.025	0.009	0.004
220	0.077	0.046	0.029	0.015	0.004	0.005		220.2	0.054	0.025	0.01	0.003
220	0.077	0.047	0.029	0.015	0.004	0.005		220.4	0.054	0.025	0.01	0.003
221	0.076	0.047	0.028	0.015	0.004	0.005		220.6	0.055	0.026	0.011	0.003
221	0.076	0.046	0.027	0.015	0.003	0.004		220.8	0.055	0.025	0.01	0.003
221	0.076	0.047	0.027	0.015	0.003	0.005		221	0.055	0.026	0.01	0.003
221	0.076	0.047	0.027	0.015	0.003	0.005		221.2	0.056	0.026	0.01	0.003
221	0.076	0.046	0.027	0.015	0.003	0.005		221.4	0.055	0.025	0.01	0.003
222	0.076	0.046	0.027	0.015	0.003	0.005		221.6	0.055	0.025	0.01	0.004
222	0.076	0.045	0.027	0.015	0.003	0.005		221.8	0.055	0.025	0.01	0.004
222	0.076	0.044	0.028	0.015	0.003	0.005		222	0.055	0.026	0.01	0.004
222	0.076	0.044	0.028	0.014	0.003	0.005		222.2	0.055	0.027	0.011	0.004
222	0.076	0.044	0.028	0.014	0.003	0.005		222.4	0.055	0.028	0.011	0.005
223	0.076	0.044	0.028	0.014	0.003	0.005		222.6	0.055	0.028	0.011	0.005
223	0.075	0.044	0.028	0.014	0.003	0.005		222.8	0.054	0.028	0.011	0.005
223	0.076	0.044	0.029	0.015	0.003	0.005		223	0.053	0.028	0.011	0.005
223	0.075	0.043	0.028	0.014	0.003	0.005		223.2	0.053	0.028	0.011	0.005
223	0.075	0.044	0.028	0.014	0.003	0.004		223.4	0.053	0.028	0.011	0.005
224	0.076	0.044	0.028	0.014	0.004	0.003		223.6	0.054	0.029	0.012	0.006
224	0.076	0.044	0.028	0.014	0.004	0.004		223.8	0.054	0.028	0.012	0.006
224	0.076	0.045	0.028	0.015	0.005	0.004		224	0.053	0.027	0.011	0.005
224	0.076	0.045	0.028	0.015	0.004	0.003		224.2	0.053	0.027	0.011	0.005
224	0.076	0.045	0.028	0.015	0.004	0.003		224.4	0.053	0.027	0.011	0.005
225	0.076	0.045	0.028	0.015	0.004	0.003		224.6	0.054	0.026	0.011	0.004
225	0.076	0.045	0.028	0.015	0.004	0.003		224.8	0.053	0.025	0.01	0.004
225	0.076	0.045	0.028	0.016	0.004	0.004		225	0.054	0.025	0.011	0.004
225	0.076	0.045	0.029	0.017	0.004	0.004		225.2	0.054	0.025	0.011	0.004
225	0.076	0.045	0.028	0.016	0.004	0.004		225.4	0.054	0.026	0.012	0.004
226	0.075	0.045	0.029	0.016	0.004	0.004		225.6	0.055	0.026	0.012	0.004
226	0.075	0.044	0.028	0.015	0.003	0.004		225.8	0.055	0.027	0.012	0.004
226	0.076	0.045	0.029	0.015	0.004	0.004		226	0.056	0.027	0.012	0.004
226	0.076	0.046	0.029	0.015	0.003	0.005		226.2	0.056	0.027	0.012	0.004
226	0.077	0.046	0.028	0.015	0.004	0.005		226.4	0.056	0.027	0.011	0.003
227	0.076	0.046	0.028	0.015	0.004	0.005		226.6	0.056	0.027	0.011	0.003
227	0.076	0.045	0.028	0.014	0.004	0.005		226.8	0.056	0.028	0.011	0.003
227	0.075	0.046	0.028	0.014	0.004	0.005		227	0.057	0.028	0.011	0.004
227	0.075	0.045	0.027	0.013	0.004	0.005		227.2	0.057	0.028	0.011	0.003
227	0.075	0.045	0.027	0.013	0.004	0.005		227.4	0.057	0.028	0.011	0.004
228	0.075	0.045	0.026	0.013	0.004	0.005		227.6	0.058	0.028	0.012	0.005
228	0.075	0.045	0.027	0.013	0.004	0.005		227.8	0.057	0.027	0.011	0.005
228	0.075	0.045	0.027	0.013	0.004	0.005		228	0.057	0.027	0.01	0.005
228	0.075	0.045	0.027	0.013	0.003	0.005		228.2	0.057	0.026	0.01	0.005
228	0.075	0.046	0.027	0.013	0.003	0.006		228.4	0.057	0.026	0.01	0.005
229	0.076	0.045	0.027	0.014	0.003	0.005		228.6	0.057	0.025	0.01	0.005
229	0.076	0.046	0.028	0.014	0.004	0.005		228.8	0.056	0.025	0.01	0.005
229	0.076	0.046	0.029	0.015	0.004	0.006		229	0.056	0.026	0.011	0.005
229	0.076	0.046	0.029	0.015	0.004	0.005		229.2	0.056	0.026	0.012	0.005
229	0.075	0.046	0.028	0.015	0.003	0.004		229.4	0.056	0.026	0.012	0.006
230	0.075	0.046	0.028	0.015	0.003	0.004		229.6	0.056	0.026	0.012	0.005
230	0.075	0.046	0.028	0.015	0.003	0.003		229.8	0.056	0.026	0.012	0.004
230	0.075	0.046	0.027	0.014	0.003	0.003		230	0.055	0.025	0.012	0.004
230	0.076	0.046	0.027	0.015	0.003	0.003		230.2	0.055	0.025	0.012	0.004
230	0.076	0.046	0.027	0.015	0.003	0.002		230.4	0.055	0.025	0.011	0.004
231	0.075	0.045	0.027	0.014	0.003	0.002		230.6	0.055	0.026	0.012	0.004
231	0.075	0.045	0.027	0.014	0.003	0.002		230.8	0.054	0.025	0.011	0.004
231	0.075	0.044	0.026	0.014	0.003	0.002		231	0.053	0.025	0.011	0.003
231	0.075	0.044	0.026	0.014	0.003	0.002		231.2	0.053	0.024	0.01	0.004
231	0.076	0.045	0.027	0.014	0.004	0.003		231.4	0.053	0.024	0.01	0.004
232	0.076	0.045	0.027	0.014	0.004	0.004		231.6	0.053	0.024	0.011	0.005
232	0.077	0.045	0.028	0.014	0.004	0.005		231.8	0.054	0.025	0.01	0.005
232	0.077	0.045	0.028	0.013	0.004	0.004		232	0.054	0.025	0.01	0.005
232	0.076	0.045	0.028	0.014	0.004	0.005		232.2	0.054	0.025	0.01	0.006
232	0.077	0.045	0.029	0.014	0.004	0.005		232.4	0.054	0.026	0.01	0.005
233	0.076	0.045	0.028	0.014	0.004	0.005		232.6	0.055	0.026	0.011	0.005
233	0.076	0.046	0.029	0.014	0.004	0.005		232.8	0.055	0.027	0.012	0.005
233	0.076	0.046	0.029	0.014	0.004	0.005		233	0.055	0.027	0.012	0.005
233	0.076	0.045	0.028	0.013	0.002	0.005		233.2	0.056	0.027	0.012	0.005
233	0.076	0.046	0.027	0.013	0.003	0.005		233.4	0.056	0.028	0.013	0.006
234	0.076	0.045	0.027	0.013	0.003	0.005		233.6	0.056	0.028	0.013	0.005
234	0.076	0.046	0.028	0.014	0.004	0.005		233.8	0.056	0.027	0.013	0.005
234	0.077	0.046	0.028	0.014	0.004	0.005		234	0.055	0.027	0.012	0.004
234	0.077	0.046	0.028	0.015	0.004	0.005		234.2	0.055	0.027	0.011	0.004
234	0.077	0.046	0.028	0.015	0.004	0.005		234.4	0.054	0.027	0.011	0.004
235	0.076	0.045	0.028	0.014	0.004	0.004		234.6	0.054	0.027	0.011	0.003
235	0.077	0.046	0.028	0.015	0.005	0.005		234.8	0.053	0.026	0.011	0.003
235	0.077	0.046	0.029	0.015	0.005	0.005		235	0.053	0.026	0.011	0.003
235	0.077	0.046	0.029	0.014	0.006	0.005		235.2	0.053	0.026	0.011	0.003
235	0.077	0.047	0.03	0.015	0.005	0.005		235.4	0.053	0.026	0.012	0.003
236	0.077	0.047	0.03	0.014	0.006	0.005		235.6	0.053	0.026	0.011	0.003
236	0.077	0.047	0.03	0.014	0.005	0.006		235.8	0.054	0.026	0.012	0.003
236	0.077	0.047	0.03	0.014	0.005	0.006		236	0.054	0.026	0.012	0.004
236	0.077	0.048	0.03	0.014	0.005	0.006		236.2	0.054	0.026	0.012	0.004
236	0.077	0.048	0.03	0.014	0.004	0.006		236.4	0.054	0.027	0.012	0.004
237	0.077	0.049	0.03	0.013	0.004	0.006		236.6	0.055	0.027	0.012	0.004
237	0.077	0.048	0.029	0.013	0.004	0.006		236.8	0.055	0.028	0.012	0.004
237	0.078	0.048	0.029	0.013	0.004	0.006		237	0.054	0.027	0.012	0.004
237	0.077	0.047	0.028	0.013	0.003	0.006		237.2	0.054	0.028	0.012	0.005
237	0.077	0.047	0.028	0.013	0.003	0.006		237.4	0.054	0.029	0.012	0.006
238	0.076	0.047	0.028	0.013	0.003	0.006		237.6	0.054	0.029	0.013	0.005
238	0.076	0.047	0.028	0.014	0.003	0.006		237.8	0.054	0.029	0.013	0.005
238	0.076	0.046	0.028	0.014	0.002	0.005		238	0.054	0.029	0.012	0.006
238	0.075	0.046	0.027	0.014	0.002	0.005		238.2	0.054	0.029	0.012	0.006
238	0.075	0.045	0.027	0.014	0.002	0.004		238.4	0.055	0.029	0.012	0.006
239	0.074	0.044	0.027	0.013	0.001	0.004		238.6	0.055	0.028	0.013	0.006
239	0.075	0.044	0.027	0.014	0.002	0.004		238.8	0.055	0.028	0.013	0.006
239	0.074	0.043	0.026	0.013	0.001	0.003		239	0.055	0.027	0.013	0.005
239	0.074	0.043	0.026	0.013	0.001	0.003		239.2	0.055	0.027	0.014	0.006
239	0.075	0.044	0.027	0.014	0.001	0.003		239.4	0.055	0.027	0.013	0.005
240	0.075	0.044	0.027	0.014	0.002	0.004		239.6	0.055	0.026	0.013	0.005
240	0.075	0.044	0.027	0.014	0.002	0.004		239.8	0.056	0.026	0.013	0.006
240	0.076	0.045	0.027	0.014	0.003	0.004		240	0.056	0.026	0.012	0.006
240	0.076	0.045	0.028	0.015	0.003	0.004		240.2	0.056	0.026	0.012	0.005
240	0.076	0.046	0.028	0.015	0.004	0.004		240.4	0.057	0.026	0.012	0.005
241	0.077	0.046	0.028	0.015	0.004	0.003		240.6	0.057	0.026	0.013	0.005
241	0.076	0.045	0.028	0.014	0.004	0.003		240.8	0.057	0.026	0.013	0.004
241	0.077	0.046	0.028	0.013	0.004	0.004		241	0.056	0.026	0.013	0.004
241	0.075	0.045	0.027	0.013	0.003	0.003		241.2	0.056	0.026	0.013	0.004
241	0.075	0.045	0.026	0.012	0.002	0.003		241.4	0.056	0.027	0.013	0.005
242	0.074	0.045	0.026	0.012	0.002	0.002		241.6	0.055	0.027	0.013	0.005
242	0.073	0.045	0.026	0.012	0.002	0.002		241.8	0.055	0.027	0.013	0.004
242	0.074	0.045	0.026	0.012	0.002	0.002		242	0.055	0.026	0.012	0.005
242	0.073	0.045	0.026	0.011	0.003	0.002		242.2	0.055	0.027	0.012	0.005
242	0.073	0.044	0.026	0.011	0.002	0.002		242.4	0.054	0.027	0.012	0.004
243	0.072	0.044	0.025	0.011	0.002	0.002		242.6	0.054	0.027	0.012	0.004
243	0.072	0.043	0.025	0.011	0.002	0.002		242.8	0.054	0.028	0.012	0.005
243	0.072	0.043	0.026	0.011	0.002	0.002		243	0.054	0.028	0.012	0.005
243	0.073	0.044	0.026	0.011	0.002	0.002		243.2	0.054	0.028	0.012	0.005
243	0.073	0.044	0.026	0.011	0.003	0.003		243.4	0.054	0.027	0.012	0.004
244	0.073	0.044	0.026	0.012	0.002	0.002		243.6	0.054	0.027	0.011	0.005
244	0.073	0.044	0.027	0.012	0.003	0.002		243.8	0.054	0.027	0.011	0.005
244	0.074	0.044	0.027	0.013	0.003	0.003		244	0.054	0.027	0.011	0.004
244	0.074	0.045	0.027	0.013	0.003	0.002		244.2	0.054	0.027	0.011	0.004
244	0.074	0.044	0.027	0.013	0.003	0.003		244.4	0.055	0.027	0.012	0.004
245	0.074	0.044	0.027	0.013	0.002	0.003		244.6	0.055	0.027	0.012	0.004
245	0.074	0.044	0.027	0.013	0.002	0.003		244.8	0.055	0.026	0.012	0.004
245	0.074	0.044	0.027	0.013	0.001	0.003		245	0.055	0.026	0.012	0.004
245	0.074	0.044	0.027	0.014	0.001	0.003		245.2	0.055	0.027	0.012	0.004
245	0.075	0.044	0.027	0.014	0.001	0.003		245.4	0.055	0.026	0.012	0.004
246	0.075	0.045	0.027	0.014	0.001	0.004		245.6	0.055	0.027	0.013	0.005
246	0.075	0.046	0.027	0.014	0.001	0.004		245.8	0.056	0.027	0.013	0.004
246	0.076	0.046	0.027	0.014	0.001	0.005		246	0.056	0.027	0.012	0.005
246	0.076	0.047	0.028	0.014	0.002	0.006		246.2	0.056	0.028	0.012	0.005
246	0.076	0.046	0.028	0.014	0.002	0.005		246.4	0.056	0.028	0.013	0.005
247	0.076	0.046	0.028	0.014	0.002	0.005		246.6	0.056	0.028	0.013	0.005
247	0.077	0.047	0.028	0.014	0.002	0.006		246.8	0.056	0.028	0.014	0.006
247	0.077	0.047	0.029	0.014	0.003	0.006		247	0.056	0.028	0.013	0.006
247	0.077	0.047	0.029	0.014	0.003	0.006		247.2	0.056	0.028	0.013	0.006
247	0.076	0.047	0.028	0.014	0.003	0.005		247.4	0.055	0.028	0.012	0.005
248	0.076	0.046	0.028	0.013	0.003	0.004		247.6	0.055	0.027	0.012	0.005
248	0.077	0.046	0.027	0.013	0.003	0.005		247.8	0.055	0.027	0.011	0.005
248	0.077	0.046	0.027	0.013	0.003	0.004		248	0.054	0.027	0.011	0.005
248	0.077	0.046	0.027	0.012	0.003	0.005		248.2	0.054	0.027	0.011	0.004
248	0.077	0.046	0.028	0.013	0.003	0.005		248.4	0.054	0.027	0.012	0.005
249	0.076	0.046	0.028	0.013	0.003	0.005		248.6	0.054	0.027	0.012	0.004
249	0.077	0.046	0.028	0.014	0.004	0.005		248.8	0.054	0.027	0.012	0.005
249	0.077	0.046	0.029	0.014	0.004	0.006		249	0.055	0.027	0.013	0.006
249	0.077	0.047	0.029	0.014	0.004	0.006		249.2	0.054	0.027	0.013	0.006
249	0.077	0.047	0.03	0.014	0.004	0.006		249.4	0.055	0.026	0.013	0.006
250	0.076	0.047	0.03	0.014	0.004	0.006		249.6	0.055	0.026	0.013	0.005
250	0.076	0.047	0.03	0.014	0.004	0.006		249.8	0.054	0.026	0.013	0.005
250	0.076	0.046	0.03	0.014	0.004	0.006		250	0.055	0.026	0.013	0.005
250	0.077	0.046	0.031	0.014	0.004	0.007		250.2	0.055	0.026	0.013	0.005
250	0.076	0.046	0.031	0.014	0.004	0.006		250.4	0.055	0.026	0.013	0.005
251	0.076	0.046	0.03	0.014	0.004	0.006		250.6	0.055	0.026	0.012	0.005
251	0.076	0.045	0.03	0.014	0.003	0.006		250.8	0.055	0.026	0.013	0.005
251	0.075	0.045	0.029	0.013	0.003	0.005		251	0.055	0.025	0.012	0.005
251	0.075	0.044	0.028	0.012	0.002	0.004		251.2	0.055	0.025	0.012	0.005
251	0.075	0.045	0.028	0.012	0.002	0.004		251.4	0.054	0.026	0.011	0.005
252	0.075	0.045	0.028	0.012	0.003	0.004		251.6	0.054	0.025	0.011	0.005
252	0.076	0.045	0.028	0.012	0.003	0.004		251.8	0.055	0.026	0.011	0.005
252	0.075	0.045	0.028	0.012	0.002	0.003		252	0.055	0.026	0.012	0.005
252	0.076	0.046	0.028	0.013	0.003	0.003		252.2	0.055	0.025	0.012	0.005
252	0.076	0.046	0.029	0.014	0.003	0.004		252.4	0.055	0.026	0.012	0.004
253	0.076	0.046	0.028	0.014	0.003	0.003		252.6	0.055	0.026	0.012	0.004
253	0.076	0.046	0.029	0.015	0.004	0.004		252.8	0.055	0.026	0.012	0.004
253	0.075	0.046	0.029	0.014	0.004	0.003		253	0.055	0.026	0.012	0.004
253	0.075	0.046	0.029	0.014	0.003	0.003		253.2	0.055	0.025	0.011	0.003
253	0.075	0.046	0.029	0.014	0.003	0.003		253.4	0.055	0.026	0.012	0.004
254	0.075	0.046	0.029	0.014	0.003	0.004		253.6	0.055	0.026	0.012	0.003
254	0.076	0.046	0.029	0.014	0.003	0.004		253.8	0.056	0.026	0.012	0.004
254	0.076	0.046	0.029	0.015	0.004	0.005		254	0.055	0.025	0.011	0.004
254	0.076	0.045	0.029	0.015	0.004	0.005		254.2	0.055	0.025	0.011	0.004
254	0.076	0.046	0.028	0.015	0.004	0.006		254.4	0.056	0.026	0.012	0.005
255	0.075	0.046	0.028	0.014	0.003	0.005		254.6	0.056	0.026	0.012	0.005
255	0.075	0.046	0.027	0.014	0.002	0.005		254.8	0.056	0.027	0.013	0.006
255	0.075	0.046	0.027	0.014	0.002	0.005		255	0.056	0.027	0.013	0.006
255	0.075	0.046	0.027	0.013	0.002	0.006		255.2	0.056	0.027	0.013	0.007
255	0.076	0.047	0.028	0.014	0.002	0.006		255.4	0.056	0.027	0.013	0.007
256	0.076	0.047	0.028	0.015	0.003	0.006		255.6	0.056	0.028	0.013	0.007
256	0.075	0.046	0.028	0.014	0.002	0.005		255.8	0.057	0.028	0.013	0.007
256	0.075	0.046	0.028	0.015	0.002	0.005		256	0.056	0.028	0.012	0.007
256	0.075	0.046	0.028	0.015	0.002	0.005		256.2	0.056	0.029	0.012	0.006
256	0.075	0.046	0.029	0.015	0.002	0.006		256.4	0.056	0.029	0.012	0.006
257	0.075	0.046	0.029	0.015	0.002	0.005		256.6	0.056	0.029	0.011	0.005
257	0.076	0.046	0.029	0.015	0.003	0.005		256.8	0.056	0.03	0.012	0.006
257	0.076	0.046	0.029	0.015	0.002	0.005		257	0.056	0.029	0.012	0.005
257	0.076	0.046	0.03	0.015	0.003	0.005		257.2	0.056	0.029	0.012	0.005
257	0.076	0.046	0.029	0.015	0.002	0.005		257.4	0.056	0.029	0.012	0.005
258	0.076	0.046	0.029	0.015	0.002	0.004		257.6	0.056	0.028	0.012	0.004
258	0.077	0.046	0.029	0.015	0.002	0.005		257.8	0.056	0.028	0.012	0.005
258	0.076	0.046	0.029	0.015	0.002	0.004		258	0.056	0.027	0.012	0.005
258	0.075	0.046	0.028	0.015	0.001	0.004		258.2	0.056	0.028	0.012	0.005
258	0.076	0.047	0.028	0.015	0.001	0.004		258.4	0.055	0.028	0.012	0.005
259	0.075	0.046	0.027	0.014	0.001	0.004		258.6	0.055	0.027	0.013	0.005
259	0.075	0.046	0.027	0.015	0	0.003		258.8	0.055	0.027	0.012	0.005
259	0.075	0.046	0.028	0.015	0	0.004		259	0.055	0.026	0.012	0.005
259	0.075	0.046	0.027	0.015	-0.001	0.003		259.2	0.055	0.026	0.012	0.005
259	0.075	0.045	0.027	0.015	0	0.003		259.4	0.055	0.026	0.012	0.005
260	0.074	0.045	0.027	0.015	-0.001	0.002		259.6	0.054	0.026	0.011	0.004
260	0.073	0.044	0.027	0.014	-0.001	0.002		259.8	0.054	0.026	0.01	0.003
260	0.074	0.044	0.026	0.014	-0.001	0.002		260	0.055	0.026	0.01	0.003
260	0.074	0.044	0.026	0.014	-0.001	0.002		260.2	0.055	0.026	0.01	0.003
260	0.074	0.044	0.027	0.013	0	0.002		260.4	0.055	0.025	0.01	0.003
261	0.074	0.043	0.026	0.013	0	0.002		260.6	0.055	0.026	0.011	0.003
261	0.075	0.044	0.027	0.013	0	0.002		260.8	0.056	0.027	0.012	0.004
261	0.075	0.045	0.027	0.013	0.001	0.003		261	0.055	0.026	0.012	0.004
261	0.075	0.045	0.027	0.013	0.001	0.002		261.2	0.056	0.027	0.013	0.004
261	0.074	0.045	0.026	0.012	0.001	0.003		261.4	0.056	0.027	0.013	0.005
262	0.075	0.044	0.027	0.012	0.001	0.003		261.6	0.057	0.028	0.014	0.006
262	0.075	0.045	0.027	0.012	0.002	0.004		261.8	0.057	0.028	0.014	0.006
262	0.075	0.045	0.027	0.012	0.002	0.003		262	0.057	0.028	0.014	0.006
262	0.075	0.046	0.027	0.013	0.003	0.003		262.2	0.057	0.029	0.014	0.006
262	0.076	0.046	0.028	0.013	0.003	0.004		262.4	0.057	0.03	0.015	0.008
263	0.076	0.046	0.028	0.014	0.004	0.004		262.6	0.058	0.03	0.015	0.009
263	0.076	0.046	0.028	0.015	0.003	0.004		262.8	0.058	0.03	0.014	0.009
263	0.076	0.046	0.028	0.014	0.003	0.004		263	0.058	0.03	0.014	0.009
263	0.076	0.046	0.029	0.015	0.003	0.004		263.2	0.058	0.029	0.013	0.008
263	0.076	0.045	0.029	0.015	0.004	0.004		263.4	0.057	0.029	0.012	0.007
264	0.075	0.045	0.029	0.015	0.003	0.004		263.6	0.057	0.028	0.012	0.008
264	0.075	0.045	0.029	0.015	0.003	0.004		263.8	0.057	0.028	0.012	0.007
264	0.075	0.045	0.029	0.015	0.004	0.004		264	0.057	0.027	0.011	0.007
264	0.076	0.046	0.029	0.015	0.003	0.005		264.2	0.057	0.027	0.012	0.007
264	0.075	0.046	0.028	0.015	0.004	0.005		264.4	0.057	0.026	0.012	0.007
265	0.075	0.045	0.028	0.015	0.004	0.004		264.6	0.057	0.027	0.012	0.006
265	0.075	0.046	0.028	0.014	0.004	0.004		264.8	0.057	0.027	0.012	0.006
265	0.075	0.046	0.028	0.014	0.004	0.004		265	0.056	0.027	0.013	0.005
265	0.075	0.046	0.028	0.014	0.003	0.004		265.2	0.057	0.027	0.014	0.005
265	0.075	0.046	0.028	0.014	0.003	0.004		265.4	0.057	0.027	0.013	0.005
266	0.075	0.046	0.028	0.014	0.003	0.004		265.6	0.056	0.027	0.013	0.004
266	0.075	0.047	0.028	0.014	0.004	0.005		265.8	0.056	0.026	0.013	0.004
266	0.076	0.046	0.027	0.014	0.003	0.004		266	0.056	0.027	0.013	0.004
266	0.075	0.046	0.027	0.014	0.003	0.004		266.2	0.056	0.027	0.013	0.004
266	0.075	0.046	0.027	0.014	0.003	0.004		266.4	0.056	0.027	0.013	0.005
267	0.076	0.046	0.028	0.014	0.003	0.004		266.6	0.055	0.026	0.012	0.004
267	0.075	0.046	0.027	0.014	0.003	0.004		266.8	0.055	0.026	0.011	0.004
267	0.075	0.046	0.027	0.014	0.002	0.004		267	0.054	0.025	0.011	0.004
267	0.076	0.046	0.027	0.014	0.002	0.004		267.2	0.054	0.025	0.011	0.003
267	0.075	0.046	0.027	0.014	0.002	0.005		267.4	0.054	0.026	0.01	0.003
268	0.075	0.046	0.026	0.014	0.002	0.005		267.6	0.054	0.026	0.01	0.003
268	0.075	0.047	0.026	0.014	0.002	0.006		267.8	0.055	0.026	0.011	0.003
268	0.075	0.047	0.026	0.014	0.001	0.006		268	0.055	0.026	0.011	0.004
268	0.075	0.047	0.026	0.014	0.002	0.007		268.2	0.055	0.026	0.011	0.004
268	0.075	0.047	0.026	0.014	0.002	0.007		268.4	0.056	0.027	0.011	0.004
269	0.075	0.047	0.026	0.014	0.002	0.006		268.6	0.056	0.028	0.011	0.004
269	0.075	0.047	0.027	0.014	0.002	0.007		268.8	0.056	0.028	0.012	0.004
269	0.076	0.047	0.027	0.015	0.002	0.007		269	0.056	0.029	0.013	0.005
269	0.076	0.047	0.027	0.015	0.003	0.007		269.2	0.057	0.03	0.013	0.005
269	0.077	0.047	0.028	0.015	0.003	0.007		269.4	0.056	0.03	0.013	0.006
270	0.076	0.047	0.028	0.015	0.003	0.006		269.6	0.056	0.03	0.013	0.006
270	0.076	0.046	0.028	0.014	0.003	0.006		269.8	0.056	0.03	0.013	0.006
270	0.076	0.046	0.028	0.015	0.003	0.006		270	0.056	0.03	0.013	0.007
270	0.077	0.046	0.029	0.015	0.003	0.006		270.2	0.056	0.03	0.013	0.007
270	0.077	0.046	0.029	0.015	0.003	0.006		270.4	0.056	0.029	0.012	0.007
271	0.078	0.047	0.029	0.015	0.003	0.006		270.6	0.055	0.029	0.012	0.007
271	0.077	0.047	0.029	0.015	0.002	0.005		270.8	0.055	0.029	0.012	0.006
271	0.077	0.046	0.028	0.014	0.002	0.004		271	0.055	0.028	0.012	0.006
271	0.076	0.046	0.028	0.014	0.001	0.004		271.2	0.055	0.028	0.012	0.006
271	0.076	0.046	0.028	0.014	0.001	0.004		271.4	0.055	0.027	0.011	0.005
272	0.076	0.046	0.028	0.014	0.001	0.004		271.6	0.055	0.026	0.011	0.004
272	0.076	0.046	0.029	0.014	0.001	0.004		271.8	0.055	0.026	0.011	0.004
272	0.076	0.046	0.028	0.013	0.001	0.005		272	0.055	0.025	0.01	0.004
272	0.077	0.046	0.029	0.014	0.002	0.005		272.2	0.055	0.025	0.01	0.003
272	0.077	0.046	0.029	0.014	0.002	0.004		272.4	0.055	0.025	0.01	0.003
273	0.076	0.046	0.029	0.014	0.002	0.004		272.6	0.055	0.025	0.01	0.003
273	0.076	0.045	0.029	0.014	0.002	0.004		272.8	0.055	0.025	0.01	0.003
273	0.076	0.045	0.029	0.014	0.003	0.004		273	0.055	0.026	0.01	0.003
273	0.076	0.045	0.03	0.014	0.003	0.005		273.2	0.056	0.026	0.01	0.004
273	0.075	0.045	0.03	0.014	0.002	0.004		273.4	0.055	0.026	0.01	0.005
274	0.075	0.045	0.03	0.014	0.002	0.005		273.6	0.055	0.026	0.009	0.004
274	0.075	0.045	0.029	0.014	0.002	0.006		273.8	0.055	0.026	0.01	0.004
274	0.075	0.045	0.029	0.014	0.002	0.006		274	0.055	0.026	0.009	0.005
274	0.075	0.045	0.03	0.014	0.002	0.006		274.2	0.055	0.026	0.01	0.005
274	0.076	0.045	0.029	0.014	0.002	0.006		274.4	0.055	0.026	0.01	0.005
275	0.075	0.045	0.028	0.014	0.002	0.006		274.6	0.056	0.027	0.011	0.005
275	0.074	0.044	0.028	0.014	0.002	0.005		274.8	0.056	0.026	0.011	0.004
275	0.075	0.044	0.028	0.013	0.002	0.005		275	0.056	0.026	0.011	0.004
275	0.075	0.044	0.028	0.014	0.002	0.005		275.2	0.056	0.027	0.012	0.004
275	0.076	0.045	0.028	0.014	0.003	0.005		275.4	0.056	0.026	0.012	0.004
276	0.076	0.045	0.028	0.014	0.003	0.005		275.6	0.056	0.027	0.012	0.004
276	0.077	0.046	0.029	0.014	0.003	0.005		275.8	0.056	0.027	0.012	0.003
276	0.077	0.046	0.029	0.014	0.004	0.006		276	0.056	0.027	0.012	0.002
276	0.077	0.046	0.029	0.014	0.004	0.005		276.2	0.056	0.027	0.011	0.003
276	0.077	0.047	0.029	0.015	0.004	0.005		276.4	0.056	0.027	0.012	0.003
277	0.077	0.046	0.029	0.015	0.004	0.005		276.6	0.056	0.027	0.012	0.003
277	0.076	0.046	0.03	0.015	0.004	0.005		276.8	0.057	0.028	0.012	0.004
277	0.076	0.047	0.03	0.016	0.005	0.006		277	0.056	0.028	0.012	0.004
277	0.076	0.047	0.031	0.016	0.005	0.006		277.2	0.056	0.028	0.012	0.004
277	0.076	0.046	0.031	0.016	0.005	0.005		277.4	0.056	0.027	0.012	0.004
278	0.076	0.047	0.031	0.017	0.005	0.006		277.6	0.055	0.027	0.012	0.004
278	0.076	0.047	0.031	0.017	0.005	0.006		277.8	0.055	0.027	0.012	0.004
278	0.075	0.047	0.031	0.016	0.004	0.006		278	0.055	0.027	0.012	0.004
278	0.075	0.047	0.03	0.017	0.004	0.006		278.2	0.055	0.027	0.012	0.004
278	0.075	0.047	0.03	0.017	0.004	0.005		278.4	0.054	0.027	0.012	0.004
279	0.075	0.047	0.03	0.017	0.004	0.005		278.6	0.054	0.027	0.012	0.004
279	0.076	0.047	0.03	0.017	0.004	0.005		278.8	0.054	0.026	0.011	0.004
279	0.077	0.047	0.031	0.017	0.004	0.005		279	0.054	0.027	0.012	0.004
279	0.077	0.047	0.031	0.016	0.004	0.005		279.2	0.054	0.027	0.012	0.004
279	0.077	0.047	0.03	0.016	0.003	0.005		279.4	0.054	0.027	0.012	0.004
280	0.077	0.047	0.03	0.016	0.003	0.005		279.6	0.054	0.027	0.011	0.003
280	0.077	0.047	0.03	0.016	0.003	0.006		279.8	0.053	0.026	0.011	0.003
280	0.077	0.046	0.029	0.016	0.003	0.006		280	0.054	0.026	0.011	0.003
280	0.078	0.046	0.029	0.016	0.002	0.006		280.2	0.054	0.026	0.011	0.003
280	0.078	0.046	0.03	0.016	0.003	0.006		280.4	0.054	0.027	0.011	0.004
281	0.077	0.045	0.029	0.016	0.002	0.006		280.6	0.054	0.026	0.011	0.003
281	0.077	0.045	0.03	0.016	0.003	0.006		280.8	0.055	0.026	0.011	0.004
281	0.077	0.045	0.031	0.016	0.003	0.006		281	0.055	0.026	0.011	0.004
281	0.077	0.045	0.031	0.016	0.003	0.006		281.2	0.055	0.026	0.011	0.004
281	0.077	0.045	0.031	0.016	0.003	0.005		281.4	0.056	0.026	0.012	0.004
282	0.077	0.045	0.031	0.016	0.002	0.006		281.6	0.056	0.026	0.012	0.004
282	0.077	0.045	0.031	0.016	0.002	0.006		281.8	0.055	0.026	0.011	0.004
282	0.077	0.045	0.031	0.016	0.002	0.006		282	0.055	0.026	0.011	0.005
282	0.077	0.045	0.031	0.016	0.002	0.006		282.2	0.055	0.026	0.011	0.005
282	0.077	0.046	0.032	0.017	0.002	0.006		282.4	0.055	0.026	0.011	0.005
283	0.078	0.047	0.032	0.016	0.003	0.006		282.6	0.054	0.026	0.01	0.006
283	0.078	0.047	0.032	0.015	0.002	0.005		282.8	0.054	0.027	0.01	0.006
283	0.078	0.047	0.032	0.015	0.002	0.005		283	0.054	0.027	0.01	0.005
283	0.077	0.047	0.031	0.014	0.002	0.005		283.2	0.054	0.027	0.011	0.005
283	0.077	0.047	0.031	0.014	0.002	0.006		283.4	0.054	0.027	0.011	0.005
284	0.078	0.047	0.03	0.014	0.002	0.006		283.6	0.054	0.027	0.011	0.005
284	0.078	0.047	0.03	0.014	0.002	0.006		283.8	0.054	0.027	0.011	0.005
284	0.078	0.047	0.03	0.014	0.002	0.006		284	0.054	0.026	0.011	0.005
284	0.078	0.047	0.03	0.014	0.003	0.006		284.2	0.055	0.027	0.011	0.005
284	0.078	0.047	0.03	0.014	0.003	0.006		284.4	0.055	0.027	0.011	0.006
285	0.078	0.047	0.029	0.014	0.003	0.005		284.6	0.056	0.027	0.011	0.005
285	0.077	0.047	0.029	0.013	0.003	0.005		284.8	0.056	0.027	0.011	0.005
285	0.077	0.047	0.029	0.014	0.003	0.005		285	0.056	0.027	0.011	0.005
285	0.077	0.046	0.029	0.013	0.003	0.005		285.2	0.057	0.028	0.012	0.004
285	0.077	0.046	0.029	0.013	0.003	0.005		285.4	0.057	0.028	0.012	0.004
286	0.077	0.046	0.029	0.014	0.003	0.005		285.6	0.056	0.027	0.011	0.004
286	0.077	0.046	0.03	0.014	0.003	0.005		285.8	0.055	0.027	0.011	0.004
286	0.077	0.046	0.03	0.014	0.003	0.005		286	0.056	0.027	0.011	0.004
286	0.076	0.046	0.03	0.015	0.003	0.005		286.2	0.056	0.027	0.011	0.003
286	0.076	0.047	0.03	0.015	0.003	0.005		286.4	0.055	0.027	0.01	0.003
287	0.076	0.046	0.029	0.014	0.002	0.004		286.6	0.054	0.027	0.01	0.003
287	0.075	0.046	0.029	0.013	0.002	0.005		286.8	0.054	0.026	0.01	0.003
287	0.074	0.045	0.029	0.013	0.001	0.005		287	0.053	0.025	0.009	0.003
287	0.074	0.046	0.03	0.014	0.002	0.006		287.2	0.053	0.025	0.01	0.003
287	0.074	0.046	0.03	0.014	0.002	0.005		287.4	0.052	0.025	0.009	0.003
288	0.074	0.046	0.03	0.015	0.003	0.006		287.6	0.053	0.024	0.009	0.003
288	0.075	0.046	0.031	0.015	0.003	0.006		287.8	0.053	0.024	0.009	0.003
288	0.075	0.046	0.03	0.015	0.003	0.006		288	0.053	0.024	0.009	0.003
288	0.076	0.047	0.03	0.016	0.004	0.006		288.2	0.054	0.025	0.009	0.004
288	0.076	0.047	0.031	0.016	0.004	0.007		288.4	0.054	0.024	0.009	0.003
289	0.075	0.047	0.03	0.015	0.004	0.006		288.6	0.055	0.025	0.009	0.003
289	0.075	0.047	0.029	0.015	0.003	0.006		288.8	0.055	0.025	0.01	0.004
289	0.076	0.046	0.029	0.014	0.003	0.006		289	0.055	0.025	0.01	0.004
289	0.076	0.046	0.029	0.014	0.004	0.005		289.2	0.056	0.026	0.011	0.004
289	0.076	0.047	0.03	0.015	0.004	0.006		289.4	0.056	0.026	0.01	0.005
290	0.077	0.047	0.031	0.015	0.004	0.006		289.6	0.056	0.026	0.01	0.004
290	0.078	0.048	0.031	0.015	0.005	0.007		289.8	0.056	0.026	0.011	0.005
290	0.078	0.048	0.031	0.015	0.004	0.006		290	0.057	0.027	0.011	0.004
290	0.077	0.048	0.031	0.015	0.004	0.006		290.2	0.057	0.027	0.012	0.005
290	0.077	0.047	0.031	0.015	0.004	0.006		290.4	0.057	0.027	0.012	0.005
291	0.077	0.047	0.031	0.015	0.004	0.006		290.6	0.057	0.027	0.012	0.005
291	0.077	0.048	0.031	0.015	0.004	0.007		290.8	0.056	0.027	0.012	0.004
291	0.078	0.048	0.032	0.016	0.005	0.007		291	0.056	0.026	0.012	0.004
291	0.078	0.049	0.032	0.017	0.005	0.006		291.2	0.056	0.027	0.013	0.004
291	0.077	0.048	0.032	0.017	0.005	0.006		291.4	0.055	0.026	0.012	0.004
292	0.078	0.048	0.031	0.017	0.005	0.006		291.6	0.055	0.027	0.012	0.004
292	0.078	0.048	0.032	0.017	0.005	0.006		291.8	0.056	0.027	0.012	0.004
292	0.077	0.048	0.031	0.017	0.005	0.005		292	0.056	0.028	0.013	0.005
292	0.078	0.048	0.031	0.017	0.005	0.005		292.2	0.056	0.028	0.012	0.004
292	0.078	0.048	0.031	0.017	0.005	0.005		292.4	0.056	0.028	0.012	0.004
293	0.077	0.048	0.03	0.016	0.004	0.005		292.6	0.055	0.028	0.012	0.004
293	0.077	0.048	0.029	0.016	0.004	0.005		292.8	0.055	0.029	0.013	0.005
293	0.077	0.047	0.029	0.015	0.003	0.005		293	0.056	0.029	0.013	0.005
293	0.077	0.047	0.029	0.016	0.003	0.005		293.2	0.055	0.029	0.013	0.005
293	0.078	0.047	0.03	0.016	0.003	0.005		293.4	0.055	0.029	0.012	0.005
294	0.078	0.047	0.03	0.016	0.003	0.006		293.6	0.056	0.029	0.012	0.005
294	0.078	0.047	0.03	0.017	0.004	0.006		293.8	0.056	0.029	0.012	0.005
294	0.078	0.047	0.03	0.017	0.003	0.006		294	0.056	0.029	0.012	0.005
294	0.078	0.047	0.03	0.017	0.003	0.006		294.2	0.057	0.029	0.012	0.005
294	0.078	0.047	0.03	0.018	0.004	0.007		294.4	0.057	0.028	0.012	0.005
295	0.079	0.048	0.031	0.018	0.004	0.007		294.6	0.057	0.028	0.011	0.006
295	0.079	0.048	0.031	0.018	0.005	0.007		294.8	0.056	0.028	0.011	0.006
295	0.079	0.048	0.032	0.018	0.005	0.007		295	0.056	0.027	0.011	0.006
295	0.079	0.048	0.032	0.018	0.005	0.007		295.2	0.056	0.027	0.01	0.005
295	0.079	0.048	0.032	0.018	0.005	0.007		295.4	0.056	0.027	0.01	0.005
296	0.079	0.048	0.031	0.018	0.005	0.007		295.6	0.056	0.027	0.01	0.005
296	0.079	0.049	0.032	0.018	0.006	0.007		295.8	0.056	0.026	0.009	0.005
296	0.079	0.049	0.032	0.018	0.005	0.007		296	0.056	0.026	0.01	0.004
296	0.079	0.048	0.032	0.017	0.005	0.007		296.2	0.056	0.026	0.01	0.004
296	0.079	0.049	0.032	0.017	0.004	0.007		296.4	0.056	0.026	0.011	0.005
297	0.078	0.048	0.032	0.017	0.003	0.007		296.6	0.056	0.027	0.011	0.005
297	0.079	0.047	0.032	0.017	0.004	0.007		296.8	0.056	0.027	0.012	0.005
297	0.079	0.047	0.032	0.016	0.004	0.007		297	0.056	0.027	0.012	0.004
297	0.079	0.047	0.032	0.016	0.004	0.006		297.2	0.055	0.027	0.011	0.004
297	0.078	0.046	0.032	0.016	0.003	0.006		297.4	0.055	0.027	0.012	0.005
298	0.078	0.046	0.032	0.016	0.003	0.006		297.6	0.055	0.027	0.012	0.004
298	0.079	0.047	0.032	0.016	0.003	0.006		297.8	0.055	0.027	0.012	0.005
298	0.079	0.048	0.032	0.017	0.003	0.006		298	0.055	0.027	0.012	0.004
298	0.079	0.048	0.032	0.017	0.004	0.006		298.2	0.055	0.027	0.011	0.004
298	0.08	0.048	0.033	0.017	0.004	0.006		298.4	0.055	0.026	0.011	0.004
299	0.08	0.048	0.032	0.017	0.004	0.006		298.6	0.055	0.027	0.011	0.004
299	0.08	0.049	0.032	0.016	0.005	0.006		298.8	0.055	0.027	0.012	0.004
299	0.08	0.049	0.032	0.017	0.005	0.007		299	0.055	0.026	0.011	0.004
299	0.08	0.049	0.032	0.018	0.005	0.007		299.2	0.055	0.026	0.011	0.004
299	0.08	0.05	0.032	0.018	0.005	0.007		299.4	0.054	0.027	0.012	0.004
300	0.08	0.05	0.032	0.018	0.006	0.007		299.6	0.054	0.027	0.011	0.004
300	0.079	0.05	0.032	0.018	0.006	0.007		299.8	0.054	0.026	0.011	0.003
300	0.079	0.049	0.032	0.017	0.005	0.007		300	0.054	0.027	0.012	0.004
300	0.079	0.048	0.032	0.017	0.005	0.007		300.2	0.055	0.028	0.012	0.005
300	0.079	0.049	0.032	0.017	0.005	0.007		300.4	0.055	0.028	0.013	0.005
301	0.078	0.048	0.032	0.015	0.005	0.006		300.6	0.054	0.028	0.012	0.005
301	0.079	0.048	0.031	0.015	0.006	0.006		300.8	0.055	0.029	0.012	0.005
301	0.078	0.048	0.031	0.015	0.005	0.006		301	0.055	0.029	0.012	0.006
301	0.078	0.048	0.031	0.015	0.005	0.005		301.2	0.055	0.029	0.012	0.006
301	0.077	0.048	0.03	0.014	0.004	0.004		301.4	0.056	0.03	0.012	0.006
302	0.078	0.048	0.031	0.014	0.005	0.004		301.6	0.056	0.029	0.012	0.005
302	0.078	0.049	0.031	0.015	0.005	0.005		301.8	0.056	0.028	0.012	0.005
302	0.078	0.049	0.031	0.015	0.005	0.005		302	0.057	0.028	0.012	0.005
302	0.078	0.049	0.031	0.016	0.005	0.006		302.2	0.057	0.028	0.012	0.005
302	0.078	0.049	0.031	0.016	0.005	0.006		302.4	0.057	0.027	0.012	0.005
303	0.078	0.049	0.031	0.016	0.005	0.007		302.6	0.057	0.027	0.012	0.005
303	0.079	0.05	0.032	0.016	0.005	0.007		302.8	0.058	0.027	0.013	0.005
303	0.079	0.05	0.032	0.017	0.005	0.007		303	0.058	0.027	0.013	0.005
303	0.079	0.051	0.032	0.018	0.005	0.008		303.2	0.058	0.027	0.013	0.005
303	0.079	0.051	0.032	0.018	0.005	0.008		303.4	0.057	0.027	0.013	0.004
304	0.079	0.051	0.032	0.018	0.004	0.009		303.6	0.057	0.026	0.012	0.004
304	0.079	0.051	0.032	0.018	0.004	0.008		303.8	0.057	0.026	0.012	0.004
304	0.079	0.05	0.032	0.018	0.004	0.009		304	0.057	0.026	0.012	0.004
304	0.079	0.049	0.031	0.018	0.004	0.009		304.2	0.057	0.026	0.012	0.005
304	0.08	0.049	0.031	0.018	0.004	0.009		304.4	0.056	0.026	0.012	0.005
305	0.079	0.049	0.03	0.017	0.004	0.008		304.6	0.056	0.027	0.012	0.005
305	0.079	0.048	0.03	0.018	0.004	0.008		304.8	0.056	0.028	0.012	0.005
305	0.079	0.048	0.029	0.018	0.004	0.008		305	0.056	0.027	0.011	0.004
305	0.079	0.048	0.03	0.017	0.004	0.007		305.2	0.056	0.027	0.01	0.004
305	0.079	0.048	0.03	0.017	0.005	0.007		305.4	0.055	0.027	0.01	0.004
306	0.079	0.047	0.03	0.017	0.005	0.007		305.6	0.055	0.026	0.01	0.003
306	0.079	0.047	0.03	0.017	0.005	0.007		305.8	0.055	0.027	0.009	0.003
306	0.079	0.048	0.03	0.016	0.005	0.007		306	0.054	0.027	0.009	0.002
306	0.079	0.048	0.031	0.016	0.005	0.006		306.2	0.054	0.026	0.009	0.002
306	0.078	0.048	0.03	0.016	0.004	0.006		306.4	0.053	0.026	0.009	0.001
307	0.078	0.049	0.031	0.016	0.005	0.006		306.6	0.053	0.026	0.009	0.002
307	0.078	0.049	0.031	0.016	0.005	0.006		306.8	0.054	0.026	0.009	0.002
307	0.078	0.049	0.031	0.016	0.005	0.007		307	0.053	0.026	0.009	0.002
307	0.079	0.05	0.031	0.016	0.004	0.007		307.2	0.053	0.025	0.009	0.002
307	0.079	0.05	0.031	0.016	0.004	0.007		307.4	0.053	0.026	0.01	0.002
308	0.079	0.051	0.031	0.016	0.004	0.006		307.6	0.053	0.026	0.01	0.002
308	0.078	0.05	0.03	0.016	0.004	0.006		307.8	0.053	0.026	0.01	0.002
308	0.078	0.05	0.03	0.016	0.004	0.006		308	0.052	0.026	0.011	0.002
308	0.079	0.049	0.03	0.016	0.004	0.006		308.2	0.053	0.027	0.012	0.004
308	0.079	0.049	0.03	0.015	0.004	0.006		308.4	0.053	0.027	0.013	0.004
309	0.078	0.048	0.03	0.014	0.003	0.005		308.6	0.053	0.028	0.013	0.004
309	0.079	0.049	0.03	0.015	0.004	0.005		308.8	0.054	0.028	0.013	0.005
309	0.079	0.048	0.03	0.015	0.003	0.005		309	0.053	0.028	0.013	0.004
309	0.079	0.048	0.031	0.015	0.003	0.005		309.2	0.053	0.028	0.014	0.005
309	0.079	0.048	0.031	0.015	0.004	0.005		309.4	0.053	0.028	0.014	0.005
310	0.078	0.048	0.03	0.015	0.004	0.005		309.6	0.054	0.028	0.014	0.005
310	0.078	0.048	0.03	0.016	0.004	0.006		309.8	0.055	0.028	0.014	0.005
310	0.078	0.048	0.03	0.016	0.004	0.006		310	0.055	0.027	0.014	0.005
310	0.079	0.049	0.03	0.017	0.004	0.006		310.2	0.055	0.027	0.014	0.005
310	0.079	0.048	0.03	0.017	0.004	0.006		310.4	0.055	0.026	0.014	0.005
311	0.079	0.049	0.031	0.018	0.004	0.006		310.6	0.056	0.026	0.014	0.006
311	0.078	0.049	0.031	0.018	0.004	0.006		310.8	0.056	0.026	0.013	0.005
311	0.079	0.049	0.031	0.018	0.004	0.007		311	0.056	0.027	0.013	0.006
311	0.079	0.049	0.031	0.019	0.004	0.006		311.2	0.057	0.027	0.013	0.006
311	0.079	0.049	0.031	0.019	0.004	0.007		311.4	0.057	0.027	0.013	0.006
312	0.078	0.049	0.031	0.019	0.004	0.006		311.6	0.057	0.028	0.013	0.006
312	0.078	0.048	0.03	0.019	0.003	0.006		311.8	0.058	0.029	0.013	0.006
312	0.079	0.048	0.031	0.018	0.003	0.006		312	0.058	0.029	0.014	0.007
312	0.079	0.048	0.031	0.018	0.003	0.006		312.2	0.058	0.029	0.013	0.007
312	0.079	0.048	0.031	0.017	0.003	0.006		312.4	0.058	0.029	0.013	0.007
313	0.079	0.048	0.031	0.018	0.002	0.007		312.6	0.059	0.03	0.013	0.008
313	0.079	0.047	0.031	0.017	0.003	0.007		312.8	0.058	0.03	0.013	0.007
313	0.079	0.047	0.031	0.017	0.002	0.007		313	0.057	0.029	0.012	0.007
313	0.078	0.047	0.031	0.017	0.003	0.007		313.2	0.057	0.029	0.012	0.007
313	0.078	0.047	0.031	0.017	0.003	0.007		313.4	0.057	0.029	0.012	0.007
314	0.078	0.048	0.031	0.017	0.004	0.008		313.6	0.057	0.028	0.012	0.006
314	0.077	0.048	0.031	0.017	0.003	0.008		313.8	0.057	0.028	0.012	0.006
314	0.077	0.048	0.031	0.017	0.003	0.007		314	0.056	0.029	0.012	0.006
314	0.076	0.047	0.031	0.016	0.003	0.007		314.2	0.056	0.028	0.012	0.006
314	0.076	0.047	0.031	0.015	0.003	0.007		314.4	0.056	0.028	0.012	0.006
315	0.075	0.047	0.031	0.015	0.002	0.006		314.6	0.055	0.028	0.012	0.006
315	0.075	0.048	0.03	0.014	0.002	0.006		314.8	0.055	0.028	0.012	0.005
315	0.076	0.048	0.031	0.014	0.003	0.006		315	0.055	0.028	0.013	0.006
315	0.076	0.048	0.03	0.014	0.003	0.005		315.2	0.056	0.028	0.013	0.005
315	0.076	0.049	0.03	0.014	0.003	0.006		315.4	0.056	0.028	0.013	0.005
316	0.075	0.048	0.03	0.013	0.003	0.005		315.6	0.056	0.028	0.012	0.004
316	0.076	0.048	0.029	0.013	0.003	0.006		315.8	0.055	0.028	0.012	0.004
316	0.076	0.048	0.028	0.012	0.003	0.005		316	0.055	0.027	0.011	0.003
316	0.076	0.048	0.028	0.013	0.003	0.005		316.2	0.055	0.027	0.011	0.002
316	0.077	0.047	0.029	0.013	0.003	0.005		316.4	0.055	0.027	0.011	0.003
317	0.077	0.047	0.029	0.013	0.003	0.005		316.6	0.056	0.027	0.011	0.003
317	0.077	0.046	0.028	0.013	0.003	0.005		316.8	0.056	0.027	0.011	0.003
317	0.078	0.047	0.029	0.014	0.004	0.005		317	0.055	0.026	0.01	0.002
317	0.079	0.047	0.03	0.015	0.004	0.005		317.2	0.056	0.027	0.01	0.002
317	0.078	0.047	0.03	0.016	0.004	0.005		317.4	0.056	0.026	0.01	0.002
318	0.078	0.047	0.029	0.016	0.004	0.006		317.6	0.056	0.027	0.011	0.002
318	0.078	0.047	0.029	0.016	0.004	0.005		317.8	0.057	0.028	0.011	0.003
318	0.078	0.047	0.03	0.017	0.005	0.006		318	0.057	0.028	0.011	0.004
318	0.079	0.048	0.03	0.017	0.005	0.006		318.2	0.057	0.028	0.011	0.004
318	0.079	0.048	0.031	0.018	0.005	0.007		318.4	0.057	0.027	0.012	0.005
319	0.079	0.049	0.031	0.018	0.005	0.007		318.6	0.057	0.027	0.012	0.005
319	0.08	0.05	0.031	0.019	0.006	0.007		318.8	0.057	0.027	0.011	0.005
319	0.081	0.05	0.032	0.019	0.006	0.007		319	0.057	0.027	0.011	0.005
319	0.08	0.05	0.032	0.018	0.006	0.007		319.2	0.056	0.027	0.011	0.004
319	0.08	0.05	0.032	0.018	0.006	0.008		319.4	0.055	0.027	0.01	0.004
320	0.08	0.05	0.032	0.018	0.005	0.008		319.6	0.055	0.027	0.011	0.004
320	0.08	0.049	0.032	0.017	0.005	0.008		319.8	0.055	0.027	0.01	0.004
320	0.08	0.049	0.031	0.017	0.005	0.008		320	0.055	0.027	0.01	0.004
320	0.08	0.049	0.032	0.018	0.005	0.008		320.2	0.055	0.027	0.011	0.004
320	0.08	0.049	0.032	0.018	0.004	0.008		320.4	0.055	0.027	0.011	0.004
321	0.079	0.049	0.032	0.018	0.004	0.008		320.6	0.056	0.028	0.012	0.005
321	0.079	0.048	0.032	0.018	0.004	0.008		320.8	0.056	0.029	0.012	0.005
321	0.079	0.049	0.032	0.018	0.004	0.008		321	0.056	0.028	0.012	0.005
321	0.078	0.049	0.032	0.018	0.004	0.007		321.2	0.056	0.029	0.012	0.005
321	0.077	0.049	0.031	0.018	0.004	0.007		321.4	0.056	0.028	0.012	0.004
322	0.078	0.048	0.031	0.017	0.004	0.008		321.6	0.057	0.029	0.013	0.005
322	0.077	0.048	0.031	0.017	0.003	0.007		321.8	0.057	0.029	0.013	0.005
322	0.078	0.048	0.032	0.017	0.004	0.007		322	0.057	0.028	0.013	0.005
322	0.078	0.047	0.032	0.017	0.004	0.007		322.2	0.058	0.028	0.013	0.005
322	0.077	0.047	0.032	0.017	0.003	0.006		322.4	0.057	0.027	0.013	0.005
323	0.078	0.047	0.032	0.017	0.004	0.006		322.6	0.058	0.027	0.013	0.005
323	0.078	0.047	0.032	0.017	0.004	0.006		322.8	0.057	0.027	0.012	0.004
323	0.078	0.047	0.032	0.017	0.004	0.006		323	0.057	0.027	0.012	0.004
323	0.079	0.047	0.032	0.017	0.005	0.006		323.2	0.057	0.027	0.012	0.004
323	0.08	0.047	0.033	0.017	0.005	0.007		323.4	0.056	0.027	0.012	0.004
324	0.08	0.047	0.033	0.017	0.006	0.008		323.6	0.056	0.028	0.012	0.004
324	0.08	0.048	0.033	0.017	0.006	0.007		323.8	0.056	0.028	0.012	0.004
324	0.081	0.048	0.033	0.017	0.006	0.007		324	0.055	0.028	0.011	0.004
324	0.081	0.049	0.034	0.017	0.007	0.007		324.2	0.055	0.027	0.011	0.004
324	0.081	0.05	0.034	0.017	0.007	0.008		324.4	0.054	0.027	0.011	0.004
325	0.082	0.05	0.034	0.018	0.007	0.008		324.6	0.054	0.027	0.011	0.005
325	0.081	0.051	0.033	0.017	0.007	0.008		324.8	0.054	0.026	0.011	0.005
325	0.081	0.051	0.033	0.017	0.006	0.008		325	0.053	0.026	0.01	0.004
325	0.08	0.051	0.033	0.017	0.005	0.009		325.2	0.054	0.026	0.01	0.003
325	0.08	0.051	0.032	0.016	0.005	0.008		325.4	0.054	0.025	0.01	0.003
326	0.08	0.051	0.033	0.016	0.005	0.008		325.6	0.054	0.025	0.011	0.003
326	0.079	0.051	0.032	0.017	0.004	0.008		325.8	0.054	0.025	0.01	0.002
326	0.078	0.051	0.033	0.017	0.004	0.009		326	0.054	0.025	0.01	0.002
326	0.078	0.05	0.032	0.017	0.004	0.008		326.2	0.054	0.024	0.01	0.002
326	0.078	0.05	0.032	0.017	0.004	0.008		326.4	0.055	0.025	0.01	0.002
327	0.078	0.05	0.032	0.017	0.004	0.008		326.6	0.055	0.026	0.011	0.002
327	0.078	0.049	0.032	0.017	0.005	0.008		326.8	0.055	0.025	0.01	0.002
327	0.078	0.049	0.032	0.017	0.005	0.008		327	0.055	0.026	0.011	0.002
327	0.079	0.049	0.032	0.017	0.006	0.008		327.2	0.055	0.027	0.011	0.002
327	0.079	0.049	0.031	0.017	0.006	0.008		327.4	0.054	0.027	0.011	0.002
328	0.079	0.049	0.031	0.017	0.006	0.008		327.6	0.054	0.027	0.011	0.001
328	0.079	0.049	0.031	0.017	0.006	0.007		327.8	0.055	0.027	0.011	0.002
328	0.08	0.049	0.031	0.017	0.006	0.008		328	0.054	0.026	0.011	0.002
328	0.08	0.048	0.03	0.016	0.005	0.008		328.2	0.054	0.026	0.01	0.002
328	0.08	0.048	0.029	0.015	0.005	0.008		328.4	0.055	0.026	0.01	0.002
329	0.08	0.048	0.03	0.015	0.005	0.008		328.6	0.055	0.026	0.011	0.002
329	0.079	0.048	0.029	0.014	0.004	0.007		328.8	0.055	0.026	0.011	0.002
329	0.078	0.048	0.029	0.014	0.003	0.007		329	0.055	0.026	0.011	0.002
329	0.078	0.048	0.029	0.014	0.004	0.006		329.2	0.056	0.026	0.011	0.002
329	0.078	0.048	0.03	0.014	0.004	0.006		329.4	0.055	0.026	0.011	0.003
330	0.078	0.048	0.029	0.014	0.004	0.006		329.6	0.055	0.025	0.011	0.002
330	0.077	0.048	0.029	0.014	0.003	0.005		329.8	0.056	0.026	0.012	0.002
330	0.077	0.048	0.03	0.014	0.003	0.005		330	0.056	0.027	0.012	0.003
330	0.077	0.048	0.029	0.014	0.004	0.004		330.2	0.056	0.027	0.012	0.004
330	0.077	0.047	0.03	0.014	0.004	0.004		330.4	0.056	0.028	0.013	0.004
331	0.077	0.047	0.03	0.014	0.004	0.004		330.6	0.055	0.027	0.012	0.004
331	0.077	0.046	0.03	0.015	0.004	0.003		330.8	0.055	0.027	0.012	0.004
331	0.078	0.047	0.03	0.015	0.004	0.004		331	0.055	0.028	0.012	0.004
331	0.078	0.047	0.03	0.016	0.004	0.004		331.2	0.054	0.027	0.011	0.004
331	0.078	0.047	0.03	0.017	0.003	0.004		331.4	0.054	0.027	0.011	0.003
332	0.079	0.047	0.03	0.017	0.004	0.004		331.6	0.054	0.027	0.01	0.003
332	0.079	0.047	0.03	0.017	0.003	0.005		331.8	0.053	0.027	0.01	0.004
332	0.079	0.048	0.03	0.016	0.003	0.005		332	0.053	0.027	0.009	0.003
332	0.079	0.047	0.03	0.016	0.003	0.005		332.2	0.053	0.027	0.009	0.003
332	0.08	0.047	0.03	0.016	0.002	0.005		332.4	0.053	0.026	0.01	0.003
333	0.08	0.048	0.031	0.017	0.003	0.006		332.6	0.054	0.027	0.01	0.003
333	0.08	0.048	0.03	0.017	0.003	0.006		332.8	0.053	0.026	0.01	0.003
333	0.08	0.048	0.031	0.017	0.003	0.006		333	0.053	0.026	0.01	0.003
333	0.08	0.048	0.03	0.017	0.004	0.006		333.2	0.053	0.026	0.01	0.003
333	0.08	0.049	0.03	0.016	0.004	0.006		333.4	0.054	0.026	0.01	0.003
334	0.08	0.049	0.03	0.016	0.004	0.006		333.6	0.054	0.026	0.01	0.003
334	0.08	0.048	0.03	0.016	0.004	0.006		333.8	0.054	0.027	0.01	0.003
334	0.08	0.048	0.031	0.017	0.005	0.006		334	0.054	0.027	0.01	0.004
334	0.08	0.048	0.031	0.017	0.005	0.006		334.2	0.055	0.027	0.011	0.004
334	0.08	0.048	0.031	0.016	0.005	0.005		334.4	0.055	0.027	0.011	0.003
335	0.079	0.047	0.031	0.016	0.005	0.005		334.6	0.055	0.028	0.011	0.004
335	0.079	0.048	0.032	0.016	0.006	0.006		334.8	0.056	0.029	0.011	0.004
335	0.079	0.048	0.032	0.017	0.006	0.006		335	0.056	0.029	0.011	0.004
335	0.078	0.049	0.032	0.017	0.005	0.006		335.2	0.055	0.028	0.011	0.004
335	0.078	0.049	0.032	0.017	0.005	0.006		335.4	0.055	0.028	0.012	0.004
336	0.078	0.049	0.033	0.017	0.006	0.006		335.6	0.056	0.029	0.011	0.005
336	0.078	0.049	0.033	0.016	0.006	0.006		335.8	0.056	0.029	0.012	0.005
336	0.079	0.049	0.033	0.016	0.006	0.006		336	0.056	0.029	0.011	0.004
336	0.079	0.049	0.033	0.016	0.006	0.007		336.2	0.056	0.029	0.012	0.005
336	0.079	0.049	0.033	0.016	0.005	0.006		336.4	0.056	0.028	0.012	0.005
337	0.078	0.049	0.033	0.016	0.005	0.006		336.6	0.056	0.028	0.012	0.004
337	0.078	0.048	0.032	0.016	0.005	0.005		336.8	0.055	0.027	0.012	0.004
337	0.078	0.049	0.032	0.016	0.005	0.006		337	0.055	0.026	0.012	0.004
337	0.078	0.048	0.032	0.016	0.004	0.005		337.2	0.054	0.026	0.011	0.003
337	0.078	0.048	0.032	0.016	0.004	0.005		337.4	0.054	0.025	0.01	0.002
338	0.078	0.047	0.032	0.017	0.004	0.005		337.6	0.054	0.024	0.01	0.002
338	0.078	0.047	0.032	0.018	0.004	0.006		337.8	0.054	0.024	0.009	0.002
338	0.079	0.048	0.033	0.019	0.005	0.007		338	0.054	0.025	0.01	0.002
338	0.079	0.048	0.033	0.019	0.005	0.007		338.2	0.054	0.025	0.01	0.002
338	0.079	0.048	0.033	0.019	0.006	0.007		338.4	0.054	0.025	0.01	0.002
339	0.08	0.049	0.035	0.02	0.006	0.007		338.6	0.054	0.025	0.01	0.002
339	0.08	0.05	0.035	0.021	0.007	0.008		338.8	0.054	0.025	0.01	0.002
339	0.081	0.051	0.036	0.021	0.007	0.008		339	0.054	0.025	0.01	0.003
339	0.082	0.051	0.037	0.021	0.008	0.009		339.2	0.054	0.026	0.01	0.003
339	0.082	0.051	0.037	0.02	0.008	0.008		339.4	0.054	0.026	0.01	0.003
340	0.082	0.051	0.036	0.019	0.007	0.007		339.6	0.054	0.026	0.01	0.003
340	0.082	0.051	0.037	0.019	0.007	0.008		339.8	0.054	0.026	0.01	0.003
340	0.082	0.051	0.036	0.018	0.007	0.007		340	0.053	0.027	0.01	0.004
340	0.082	0.051	0.035	0.018	0.006	0.007		340.2	0.053	0.027	0.009	0.003
340	0.081	0.051	0.034	0.017	0.006	0.007		340.4	0.053	0.027	0.009	0.004
341	0.081	0.051	0.034	0.016	0.005	0.006		340.6	0.053	0.027	0.009	0.004
341	0.081	0.051	0.033	0.016	0.005	0.007		340.8	0.053	0.026	0.009	0.003
341	0.081	0.052	0.033	0.017	0.006	0.007		341	0.053	0.026	0.009	0.003
341	0.08	0.051	0.033	0.017	0.005	0.007		341.2	0.053	0.026	0.009	0.002
341	0.08	0.051	0.032	0.016	0.004	0.007		341.4	0.054	0.025	0.009	0.002
342	0.079	0.05	0.031	0.016	0.005	0.007		341.6	0.055	0.026	0.009	0.003
342	0.079	0.051	0.031	0.017	0.005	0.008		341.8	0.055	0.026	0.009	0.004
342	0.078	0.05	0.031	0.017	0.005	0.007		342	0.055	0.026	0.01	0.004
342	0.078	0.05	0.031	0.017	0.005	0.007		342.2	0.055	0.026	0.01	0.004
342	0.079	0.05	0.031	0.018	0.005	0.008		342.4	0.055	0.026	0.01	0.004
343	0.079	0.051	0.032	0.018	0.006	0.008		342.6	0.056	0.027	0.011	0.005
343	0.079	0.051	0.032	0.018	0.006	0.008		342.8	0.056	0.027	0.012	0.005
343	0.079	0.05	0.032	0.017	0.006	0.008		343	0.056	0.027	0.012	0.006
343	0.078	0.05	0.032	0.016	0.005	0.008		343.2	0.056	0.028	0.013	0.006
343	0.078	0.049	0.032	0.016	0.004	0.008		343.4	0.055	0.027	0.012	0.006
344	0.078	0.049	0.031	0.015	0.003	0.008		343.6	0.055	0.027	0.012	0.006
344	0.078	0.048	0.031	0.015	0.004	0.007		343.8	0.055	0.027	0.013	0.007
344	0.078	0.048	0.03	0.015	0.004	0.007		344	0.055	0.027	0.012	0.007
344	0.077	0.048	0.03	0.015	0.003	0.007		344.2	0.054	0.027	0.012	0.006
344	0.077	0.048	0.029	0.015	0.003	0.006		344.4	0.055	0.027	0.013	0.006
345	0.077	0.048	0.03	0.015	0.003	0.006		344.6	0.055	0.027	0.013	0.006
345	0.077	0.048	0.029	0.015	0.004	0.006		344.8	0.055	0.027	0.012	0.005
345	0.076	0.048	0.03	0.015	0.004	0.006		345	0.055	0.027	0.013	0.005
345	0.076	0.048	0.03	0.015	0.004	0.005		345.2	0.055	0.027	0.013	0.005
345	0.076	0.048	0.029	0.015	0.003	0.005		345.4	0.055	0.026	0.012	0.004
346	0.075	0.048	0.029	0.015	0.003	0.005		345.6	0.055	0.026	0.011	0.004
346	0.076	0.048	0.03	0.016	0.003	0.005		345.8	0.055	0.025	0.011	0.003
346	0.076	0.048	0.03	0.016	0.004	0.005		346	0.055	0.025	0.011	0.002
346	0.077	0.048	0.031	0.017	0.005	0.006		346.2	0.055	0.026	0.011	0.003
346	0.078	0.049	0.032	0.017	0.006	0.007		346.4	0.055	0.026	0.01	0.003
347	0.078	0.049	0.032	0.017	0.005	0.007		346.6	0.055	0.026	0.01	0.003
347	0.078	0.049	0.032	0.018	0.006	0.008		346.8	0.055	0.026	0.009	0.003
347	0.078	0.049	0.032	0.017	0.006	0.008		347	0.055	0.026	0.009	0.004
347	0.078	0.05	0.033	0.017	0.006	0.009		347.2	0.055	0.027	0.009	0.005
347	0.078	0.049	0.033	0.017	0.005	0.009		347.4	0.054	0.027	0.009	0.005
348	0.079	0.049	0.033	0.018	0.005	0.009		347.6	0.054	0.027	0.009	0.005
348	0.079	0.05	0.033	0.018	0.005	0.009		347.8	0.054	0.027	0.01	0.005
348	0.079	0.05	0.033	0.018	0.005	0.01		348	0.053	0.027	0.01	0.005
348	0.079	0.05	0.033	0.018	0.005	0.01		348.2	0.053	0.028	0.01	0.006
348	0.079	0.05	0.033	0.018	0.005	0.009		348.4	0.054	0.028	0.01	0.007
349	0.08	0.05	0.033	0.018	0.006	0.009		348.6	0.055	0.028	0.01	0.007
349	0.08	0.05	0.033	0.018	0.005	0.009		348.8	0.055	0.029	0.011	0.008
349	0.08	0.051	0.034	0.018	0.005	0.009		349	0.055	0.029	0.012	0.007
349	0.08	0.051	0.034	0.017	0.006	0.008		349.2	0.055	0.029	0.012	0.007
349	0.08	0.05	0.033	0.017	0.005	0.007		349.4	0.056	0.029	0.012	0.007
350	0.08	0.05	0.033	0.017	0.005	0.007		349.6	0.056	0.029	0.012	0.007
350	0.08	0.05	0.033	0.017	0.005	0.006		349.8	0.056	0.03	0.012	0.006
350	0.079	0.05	0.033	0.017	0.005	0.006		350	0.056	0.03	0.013	0.006
350	0.078	0.049	0.033	0.017	0.005	0.005		350.2	0.057	0.031	0.014	0.006
350	0.078	0.049	0.032	0.017	0.004	0.005		350.4	0.057	0.031	0.013	0.006
351	0.077	0.049	0.032	0.017	0.004	0.005		350.6	0.057	0.03	0.013	0.006
351	0.077	0.049	0.032	0.018	0.004	0.004		350.8	0.057	0.03	0.013	0.006
351	0.077	0.049	0.032	0.018	0.004	0.005		351	0.056	0.03	0.013	0.006
351	0.077	0.049	0.032	0.018	0.004	0.005		351.2	0.055	0.029	0.013	0.005
351	0.078	0.049	0.032	0.019	0.005	0.005		351.4	0.054	0.028	0.013	0.004
352	0.078	0.049	0.033	0.02	0.005	0.005		351.6	0.054	0.027	0.013	0.004
352	0.078	0.049	0.032	0.019	0.006	0.006		351.8	0.054	0.027	0.012	0.004
352	0.078	0.049	0.032	0.02	0.006	0.007		352	0.053	0.026	0.012	0.005
352	0.079	0.05	0.033	0.02	0.006	0.007		352.2	0.054	0.026	0.011	0.005
352	0.079	0.05	0.033	0.02	0.007	0.008		352.4	0.055	0.025	0.012	0.006
353	0.079	0.05	0.033	0.02	0.007	0.008		352.6	0.055	0.025	0.011	0.006
353	0.08	0.05	0.033	0.02	0.007	0.008		352.8	0.055	0.025	0.012	0.006
353	0.081	0.051	0.034	0.02	0.008	0.009		353	0.055	0.025	0.011	0.006
353	0.081	0.051	0.034	0.02	0.007	0.009		353.2	0.055	0.025	0.011	0.005
353	0.081	0.051	0.034	0.019	0.007	0.009		353.4	0.055	0.025	0.011	0.005
354	0.08	0.051	0.034	0.018	0.006	0.009		353.6	0.055	0.025	0.011	0.006
354	0.079	0.051	0.034	0.018	0.005	0.009		353.8	0.056	0.026	0.011	0.006
354	0.079	0.051	0.034	0.017	0.005	0.009		354	0.056	0.026	0.012	0.006
354	0.079	0.05	0.033	0.017	0.004	0.008		354.2	0.056	0.027	0.011	0.006
354	0.079	0.051	0.033	0.017	0.004	0.008		354.4	0.056	0.027	0.011	0.005
355	0.079	0.05	0.033	0.016	0.004	0.007		354.6	0.056	0.026	0.011	0.005
355	0.078	0.05	0.033	0.016	0.004	0.007		354.8	0.056	0.027	0.011	0.005
355	0.079	0.05	0.033	0.016	0.004	0.008		355	0.056	0.026	0.011	0.005
355	0.079	0.05	0.033	0.017	0.004	0.008		355.2	0.056	0.027	0.011	0.004
355	0.079	0.05	0.033	0.017	0.004	0.008		355.4	0.056	0.027	0.012	0.005
356	0.079	0.049	0.033	0.017	0.004	0.007		355.6	0.056	0.027	0.012	0.006
356	0.078	0.049	0.033	0.016	0.004	0.008		355.8	0.056	0.027	0.012	0.006
356	0.079	0.05	0.033	0.017	0.005	0.008		356	0.056	0.026	0.012	0.005
356	0.078	0.05	0.033	0.018	0.005	0.008		356.2	0.056	0.026	0.012	0.005
356	0.079	0.05	0.034	0.018	0.005	0.009		356.4	0.057	0.026	0.013	0.006
357	0.079	0.05	0.034	0.019	0.006	0.009		356.6	0.056	0.026	0.012	0.005
357	0.079	0.051	0.035	0.018	0.006	0.009		356.8	0.056	0.027	0.013	0.006
357	0.08	0.051	0.035	0.019	0.007	0.009		357	0.055	0.027	0.012	0.005
357	0.08	0.051	0.035	0.018	0.006	0.009		357.2	0.054	0.026	0.012	0.005
357	0.08	0.051	0.035	0.018	0.007	0.009		357.4	0.054	0.026	0.012	0.005
358	0.08	0.051	0.035	0.018	0.006	0.008		357.6	0.054	0.027	0.012	0.005
358	0.081	0.051	0.036	0.018	0.007	0.009		357.8	0.054	0.026	0.012	0.005
358	0.082	0.052	0.036	0.019	0.007	0.009		358	0.053	0.026	0.011	0.004
358	0.081	0.051	0.035	0.019	0.006	0.008		358.2	0.054	0.026	0.011	0.003
358	0.081	0.051	0.035	0.018	0.006	0.008		358.4	0.053	0.025	0.012	0.003
359	0.081	0.05	0.035	0.018	0.005	0.008		358.6	0.053	0.025	0.011	0.003
359	0.081	0.05	0.034	0.018	0.005	0.008		358.8	0.053	0.026	0.012	0.004
359	0.081	0.05	0.034	0.018	0.005	0.008		359	0.053	0.025	0.012	0.003
359	0.08	0.049	0.033	0.018	0.005	0.008		359.2	0.053	0.025	0.012	0.003
359	0.08	0.049	0.033	0.017	0.005	0.007		359.4	0.054	0.025	0.012	0.004
360	0.079	0.049	0.033	0.017	0.005	0.007		359.6	0.054	0.025	0.012	0.004
360	0.079	0.049	0.033	0.017	0.005	0.008		359.8	0.055	0.026	0.012	0.004
360	0.079	0.049	0.033	0.017	0.005	0.008		360	0.055	0.025	0.011	0.004
360	0.079	0.049	0.033	0.017	0.004	0.008		360.2	0.056	0.026	0.012	0.005
360	0.079	0.05	0.033	0.017	0.005	0.008		360.4	0.055	0.026	0.012	0.005
361	0.079	0.049	0.032	0.016	0.004	0.007		360.6	0.055	0.026	0.012	0.006
361	0.078	0.049	0.033	0.016	0.004	0.006		360.8	0.056	0.027	0.012	0.006
361	0.079	0.049	0.033	0.017	0.004	0.006		361	0.055	0.026	0.012	0.005
361	0.078	0.048	0.033	0.016	0.003	0.005		361.2	0.055	0.026	0.011	0.005
361	0.079	0.049	0.034	0.016	0.004	0.005		361.4	0.056	0.027	0.012	0.006
362	0.079	0.049	0.034	0.017	0.004	0.005		361.6	0.056	0.027	0.013	0.006
362	0.079	0.049	0.034	0.017	0.004	0.006		361.8	0.055	0.027	0.012	0.006
362	0.079	0.048	0.033	0.017	0.004	0.005		362	0.055	0.027	0.011	0.005
362	0.079	0.048	0.033	0.017	0.003	0.005		362.2	0.055	0.027	0.012	0.005
362	0.079	0.048	0.033	0.016	0.003	0.005		362.4	0.055	0.027	0.012	0.005
363	0.078	0.048	0.032	0.016	0.003	0.005		362.6	0.055	0.027	0.012	0.005
363	0.078	0.048	0.031	0.016	0.003	0.005		362.8	0.056	0.028	0.012	0.005
363	0.078	0.047	0.031	0.016	0.003	0.005		363	0.055	0.027	0.012	0.004
363	0.078	0.048	0.03	0.016	0.004	0.006		363.2	0.055	0.027	0.012	0.004
363	0.078	0.048	0.031	0.016	0.005	0.007		363.4	0.055	0.028	0.012	0.005
364	0.078	0.049	0.031	0.016	0.005	0.007		363.6	0.056	0.028	0.013	0.006
364	0.079	0.049	0.031	0.017	0.005	0.008		363.8	0.056	0.028	0.013	0.006
364	0.079	0.049	0.032	0.017	0.005	0.008		364	0.055	0.028	0.013	0.006
364	0.08	0.05	0.032	0.018	0.006	0.009		364.2	0.056	0.028	0.013	0.007
364	0.081	0.051	0.033	0.018	0.006	0.009		364.4	0.056	0.028	0.013	0.007
365	0.081	0.051	0.033	0.018	0.006	0.009		364.6	0.057	0.028	0.014	0.008
365	0.081	0.051	0.034	0.018	0.006	0.009		364.8	0.056	0.028	0.013	0.007
365	0.082	0.051	0.034	0.018	0.006	0.009		365	0.056	0.027	0.013	0.007
365	0.082	0.051	0.033	0.018	0.006	0.01		365.2	0.056	0.027	0.013	0.007
365	0.082	0.051	0.033	0.018	0.006	0.01		365.4	0.056	0.027	0.013	0.007
366	0.082	0.051	0.033	0.018	0.005	0.009		365.6	0.056	0.027	0.013	0.006
366	0.082	0.051	0.033	0.018	0.005	0.009		365.8	0.056	0.027	0.012	0.006
366	0.082	0.051	0.034	0.018	0.005	0.009		366	0.056	0.027	0.011	0.005
366	0.082	0.051	0.034	0.018	0.005	0.009		366.2	0.056	0.027	0.011	0.004
366	0.082	0.051	0.034	0.019	0.005	0.009		366.4	0.056	0.027	0.011	0.004
367	0.081	0.05	0.033	0.018	0.005	0.008		366.6	0.055	0.026	0.01	0.003
367	0.081	0.049	0.032	0.017	0.004	0.008		366.8	0.055	0.026	0.01	0.003
367	0.081	0.048	0.032	0.017	0.004	0.008		367	0.055	0.026	0.01	0.003
367	0.08	0.048	0.032	0.017	0.004	0.008		367.2	0.055	0.026	0.009	0.003
367	0.079	0.048	0.031	0.017	0.004	0.007		367.4	0.055	0.026	0.01	0.004
368	0.079	0.048	0.031	0.017	0.003	0.007		367.6	0.056	0.026	0.01	0.004
368	0.078	0.048	0.031	0.017	0.003	0.007		367.8	0.056	0.026	0.01	0.004
368	0.079	0.048	0.032	0.017	0.004	0.008		368	0.056	0.027	0.011	0.005
368	0.079	0.048	0.031	0.017	0.003	0.007		368.2	0.056	0.027	0.011	0.006
368	0.079	0.049	0.031	0.017	0.003	0.008		368.4	0.056	0.027	0.012	0.006
369	0.079	0.048	0.031	0.016	0.003	0.007		368.6	0.056	0.026	0.012	0.006
369	0.079	0.048	0.031	0.017	0.004	0.007		368.8	0.056	0.026	0.012	0.006
369	0.079	0.048	0.032	0.016	0.004	0.007		369	0.056	0.026	0.012	0.006
369	0.08	0.049	0.032	0.016	0.003	0.007		369.2	0.057	0.027	0.012	0.006
369	0.08	0.048	0.032	0.016	0.003	0.006		369.4	0.057	0.027	0.012	0.006
370	0.08	0.049	0.032	0.016	0.004	0.006		369.6	0.057	0.027	0.011	0.006
370	0.08	0.049	0.032	0.017	0.004	0.005		369.8	0.057	0.026	0.011	0.005
370	0.08	0.05	0.033	0.017	0.004	0.006		370	0.057	0.026	0.011	0.004
370	0.08	0.049	0.033	0.017	0.004	0.006		370.2	0.056	0.026	0.011	0.004
370	0.08	0.05	0.033	0.017	0.004	0.006		370.4	0.056	0.026	0.011	0.004
371	0.08	0.049	0.033	0.018	0.004	0.006		370.6	0.056	0.027	0.011	0.004
371	0.079	0.05	0.033	0.018	0.004	0.006		370.8	0.056	0.027	0.011	0.004
371	0.079	0.05	0.033	0.018	0.004	0.006		371	0.056	0.026	0.011	0.004
371	0.078	0.05	0.033	0.018	0.005	0.006		371.2	0.056	0.026	0.01	0.004
371	0.078	0.05	0.033	0.018	0.005	0.007		371.4	0.055	0.027	0.011	0.004
372	0.079	0.05	0.034	0.019	0.005	0.008		371.6	0.055	0.027	0.011	0.004
372	0.079	0.05	0.034	0.018	0.005	0.008		371.8	0.055	0.027	0.011	0.004
372	0.079	0.051	0.034	0.019	0.005	0.008		372	0.055	0.027	0.011	0.004
372	0.079	0.051	0.034	0.018	0.004	0.007		372.2	0.055	0.026	0.011	0.004
372	0.079	0.051	0.034	0.018	0.005	0.008		372.4	0.055	0.027	0.012	0.004
373	0.079	0.051	0.035	0.019	0.006	0.008		372.6	0.055	0.027	0.012	0.004
373	0.08	0.051	0.035	0.018	0.006	0.008		372.8	0.055	0.027	0.013	0.004
373	0.08	0.051	0.035	0.018	0.005	0.007		373	0.056	0.028	0.013	0.005
373	0.08	0.051	0.035	0.017	0.005	0.007		373.2	0.056	0.028	0.012	0.005
373	0.079	0.05	0.034	0.017	0.004	0.006		373.4	0.055	0.027	0.012	0.005
374	0.08	0.05	0.034	0.017	0.004	0.006		373.6	0.055	0.027	0.012	0.004
374	0.08	0.05	0.033	0.016	0.004	0.006		373.8	0.055	0.027	0.012	0.005
374	0.08	0.05	0.033	0.016	0.004	0.007		374	0.055	0.028	0.012	0.006
374	0.08	0.05	0.033	0.016	0.003	0.007		374.2	0.055	0.028	0.013	0.006
374	0.08	0.05	0.032	0.017	0.004	0.007		374.4	0.055	0.028	0.012	0.006
375	0.08	0.05	0.033	0.017	0.004	0.007		374.6	0.055	0.028	0.012	0.006
375	0.08	0.05	0.033	0.017	0.004	0.008		374.8	0.055	0.028	0.012	0.006
375	0.08	0.05	0.032	0.016	0.004	0.008		375	0.055	0.027	0.012	0.005
375	0.08	0.049	0.032	0.016	0.004	0.008		375.2	0.054	0.027	0.011	0.005
375	0.08	0.05	0.032	0.016	0.004	0.009		375.4	0.055	0.027	0.012	0.005
376	0.08	0.05	0.032	0.016	0.004	0.009		375.6	0.055	0.027	0.012	0.005
376	0.08	0.05	0.031	0.016	0.003	0.008		375.8	0.055	0.026	0.012	0.005
376	0.08	0.05	0.03	0.016	0.004	0.008		376	0.055	0.026	0.012	0.005
376	0.079	0.051	0.031	0.016	0.004	0.008		376.2	0.056	0.027	0.012	0.005
376	0.08	0.051	0.031	0.017	0.004	0.008		376.4	0.057	0.028	0.013	0.006
377	0.08	0.051	0.031	0.017	0.004	0.008		376.6	0.057	0.028	0.013	0.006
377	0.079	0.051	0.031	0.017	0.003	0.007		376.8	0.058	0.028	0.014	0.006
377	0.079	0.051	0.031	0.017	0.003	0.006		377	0.057	0.028	0.014	0.007
377	0.079	0.05	0.031	0.017	0.003	0.005		377.2	0.057	0.028	0.014	0.006
377	0.079	0.05	0.031	0.017	0.003	0.005		377.4	0.057	0.028	0.014	0.007
378	0.079	0.05	0.032	0.017	0.003	0.005		377.6	0.057	0.029	0.014	0.007
378	0.079	0.05	0.032	0.016	0.002	0.004		377.8	0.057	0.029	0.014	0.007
378	0.08	0.05	0.032	0.017	0.002	0.004		378	0.057	0.029	0.014	0.007
378	0.079	0.05	0.032	0.016	0.002	0.004		378.2	0.057	0.029	0.013	0.007
378	0.079	0.049	0.032	0.017	0.002	0.004		378.4	0.057	0.028	0.013	0.006
379	0.079	0.048	0.032	0.016	0.002	0.004		378.6	0.057	0.027	0.012	0.006
379	0.078	0.048	0.032	0.016	0.001	0.004		378.8	0.056	0.027	0.012	0.005
379	0.078	0.048	0.032	0.015	0.002	0.004		379	0.056	0.026	0.011	0.005
379	0.078	0.049	0.032	0.015	0.003	0.004		379.2	0.056	0.026	0.011	0.004
379	0.078	0.049	0.032	0.016	0.003	0.005		379.4	0.056	0.026	0.011	0.004
380	0.078	0.049	0.032	0.016	0.003	0.005		379.6	0.055	0.026	0.011	0.004
380	0.078	0.049	0.032	0.016	0.004	0.006		379.8	0.055	0.026	0.01	0.003
380	0.078	0.05	0.033	0.016	0.004	0.007		380	0.055	0.026	0.01	0.003
380	0.078	0.051	0.033	0.017	0.004	0.008		380.2	0.055	0.026	0.011	0.003
380	0.079	0.051	0.033	0.017	0.004	0.008		380.4	0.056	0.026	0.011	0.003
381	0.079	0.051	0.034	0.017	0.004	0.008		380.6	0.055	0.026	0.011	0.003
381	0.079	0.051	0.034	0.018	0.004	0.008		380.8	0.055	0.027	0.012	0.003
381	0.079	0.051	0.034	0.018	0.005	0.009		381	0.055	0.027	0.012	0.003
381	0.08	0.052	0.035	0.018	0.005	0.009		381.2	0.055	0.027	0.013	0.004
381	0.081	0.052	0.036	0.018	0.005	0.009		381.4	0.056	0.028	0.012	0.004
382	0.081	0.052	0.036	0.018	0.005	0.009		381.6	0.056	0.029	0.013	0.004
382	0.081	0.052	0.035	0.017	0.005	0.008		381.8	0.057	0.029	0.013	0.005
382	0.081	0.051	0.035	0.017	0.005	0.008		382	0.056	0.029	0.013	0.005
382	0.081	0.051	0.034	0.017	0.005	0.008		382.2	0.057	0.029	0.013	0.005
382	0.081	0.051	0.034	0.018	0.004	0.008		382.4	0.056	0.029	0.014	0.006
383	0.08	0.051	0.034	0.017	0.004	0.007		382.6	0.056	0.029	0.014	0.005
383	0.08	0.051	0.034	0.017	0.004	0.007		382.8	0.055	0.029	0.013	0.005
383	0.08	0.051	0.034	0.018	0.005	0.008		383	0.055	0.029	0.013	0.005
383	0.08	0.05	0.034	0.018	0.005	0.007		383.2	0.055	0.029	0.013	0.006
383	0.08	0.05	0.034	0.019	0.006	0.007		383.4	0.055	0.028	0.013	0.005
384	0.08	0.051	0.034	0.019	0.006	0.008		383.6	0.055	0.029	0.013	0.005
384	0.08	0.05	0.034	0.019	0.006	0.008		383.8	0.054	0.027	0.012	0.004
384	0.08	0.05	0.035	0.02	0.005	0.007		384	0.054	0.027	0.012	0.004
384	0.079	0.05	0.035	0.019	0.005	0.007		384.2	0.055	0.027	0.012	0.004
384	0.079	0.05	0.035	0.019	0.005	0.007		384.4	0.055	0.027	0.012	0.004
385	0.08	0.05	0.034	0.019	0.005	0.007		384.6	0.055	0.026	0.012	0.003
385	0.079	0.05	0.034	0.019	0.005	0.007		384.8	0.055	0.026	0.011	0.003
385	0.079	0.05	0.034	0.019	0.005	0.007		385	0.054	0.025	0.011	0.003
385	0.079	0.051	0.034	0.019	0.005	0.008		385.2	0.054	0.026	0.01	0.004
385	0.079	0.051	0.034	0.019	0.005	0.008		385.4	0.054	0.025	0.01	0.004
386	0.079	0.051	0.033	0.018	0.005	0.008		385.6	0.055	0.026	0.011	0.004
386	0.079	0.051	0.033	0.018	0.004	0.007		385.8	0.055	0.025	0.011	0.004
386	0.079	0.051	0.033	0.018	0.004	0.008		386	0.054	0.025	0.01	0.004
386	0.079	0.052	0.033	0.018	0.004	0.008		386.2	0.054	0.026	0.01	0.003
386	0.078	0.052	0.032	0.018	0.004	0.008		386.4	0.054	0.026	0.011	0.003
387	0.078	0.052	0.032	0.017	0.003	0.008		386.6	0.054	0.026	0.01	0.003
387	0.078	0.051	0.032	0.018	0.003	0.008		386.8	0.054	0.026	0.01	0.003
387	0.078	0.051	0.032	0.017	0.003	0.008		387	0.055	0.027	0.012	0.003
387	0.078	0.05	0.032	0.017	0.003	0.007		387.2	0.055	0.027	0.012	0.003
387	0.079	0.051	0.032	0.017	0.003	0.007		387.4	0.055	0.026	0.011	0.003
388	0.079	0.05	0.032	0.017	0.003	0.006		387.6	0.055	0.027	0.012	0.003
388	0.079	0.049	0.031	0.017	0.002	0.005		387.8	0.055	0.027	0.013	0.004
388	0.079	0.049	0.032	0.016	0.002	0.005		388	0.056	0.028	0.014	0.004
388	0.079	0.048	0.031	0.016	0.002	0.005		388.2	0.057	0.028	0.014	0.004
388	0.079	0.047	0.031	0.016	0.002	0.005		388.4	0.057	0.029	0.014	0.006
389	0.079	0.047	0.03	0.016	0.002	0.005		388.6	0.057	0.029	0.014	0.006
389	0.079	0.047	0.031	0.016	0.002	0.005		388.8	0.057	0.029	0.015	0.006
389	0.08	0.047	0.031	0.016	0.003	0.005		389	0.057	0.029	0.015	0.007
389	0.08	0.047	0.031	0.016	0.003	0.006		389.2	0.058	0.029	0.014	0.007
389	0.08	0.047	0.031	0.017	0.003	0.005		389.4	0.058	0.029	0.015	0.007
390	0.08	0.047	0.031	0.016	0.003	0.005		389.6	0.058	0.029	0.015	0.008
390	0.079	0.047	0.031	0.016	0.002	0.005		389.8	0.057	0.029	0.015	0.007
390	0.079	0.048	0.032	0.017	0.003	0.006		390	0.057	0.03	0.015	0.007
390	0.079	0.049	0.033	0.017	0.003	0.006		390.2	0.057	0.03	0.015	0.006
390	0.079	0.05	0.033	0.017	0.004	0.006		390.4	0.057	0.03	0.015	0.006
391	0.08	0.05	0.034	0.017	0.004	0.007		390.6	0.056	0.029	0.015	0.006
391	0.08	0.05	0.034	0.017	0.004	0.007		390.8	0.057	0.029	0.016	0.006
391	0.08	0.051	0.034	0.017	0.004	0.006		391	0.057	0.029	0.016	0.006
391	0.08	0.051	0.034	0.017	0.004	0.006		391.2	0.057	0.029	0.015	0.006
391	0.08	0.05	0.033	0.017	0.003	0.006		391.4	0.057	0.028	0.015	0.007
392	0.081	0.05	0.033	0.017	0.004	0.006		391.6	0.057	0.029	0.015	0.007
392	0.081	0.05	0.033	0.017	0.004	0.006		391.8	0.058	0.028	0.015	0.006
392	0.08	0.05	0.033	0.017	0.004	0.006		392	0.057	0.028	0.014	0.006
392	0.08	0.049	0.033	0.017	0.005	0.006		392.2	0.057	0.028	0.014	0.006
392	0.08	0.049	0.032	0.017	0.004	0.006		392.4	0.057	0.028	0.013	0.006
393	0.08	0.049	0.032	0.017	0.005	0.006		392.6	0.057	0.027	0.013	0.005
393	0.079	0.048	0.031	0.016	0.004	0.005		392.8	0.056	0.027	0.012	0.004
393	0.08	0.048	0.031	0.016	0.004	0.006		393	0.057	0.027	0.012	0.005
393	0.079	0.048	0.032	0.016	0.004	0.006		393.2	0.056	0.027	0.012	0.004
393	0.079	0.049	0.031	0.015	0.003	0.006		393.4	0.056	0.027	0.013	0.005
394	0.079	0.049	0.031	0.015	0.003	0.006		393.6	0.055	0.027	0.012	0.004
394	0.079	0.049	0.031	0.015	0.003	0.006		393.8	0.055	0.027	0.013	0.005
394	0.079	0.05	0.032	0.015	0.003	0.006		394	0.055	0.027	0.013	0.005
394	0.08	0.051	0.032	0.016	0.003	0.006		394.2	0.055	0.027	0.013	0.004
394	0.08	0.051	0.032	0.016	0.003	0.006		394.4	0.055	0.027	0.013	0.005
395	0.079	0.051	0.032	0.016	0.002	0.005		394.6	0.055	0.028	0.013	0.005
395	0.079	0.051	0.032	0.015	0.002	0.005		394.8	0.056	0.028	0.013	0.006
395	0.079	0.05	0.032	0.015	0.001	0.004		395	0.056	0.028	0.013	0.006
395	0.079	0.05	0.031	0.015	0.001	0.004		395.2	0.056	0.029	0.013	0.006
395	0.079	0.049	0.031	0.015	0.001	0.004		395.4	0.056	0.029	0.013	0.006
396	0.079	0.048	0.031	0.015	0.001	0.004		395.6	0.056	0.029	0.013	0.006
396	0.078	0.048	0.032	0.014	0.002	0.004		395.8	0.056	0.028	0.013	0.005
396	0.078	0.048	0.032	0.015	0.003	0.004		396	0.056	0.028	0.013	0.004
396	0.078	0.047	0.032	0.014	0.002	0.003		396.2	0.056	0.028	0.013	0.004
396	0.078	0.047	0.031	0.015	0.002	0.003		396.4	0.055	0.028	0.013	0.003
397	0.078	0.047	0.031	0.015	0.003	0.003		396.6	0.055	0.027	0.013	0.003
397	0.078	0.047	0.031	0.015	0.003	0.003		396.8	0.055	0.027	0.013	0.003
397	0.079	0.048	0.031	0.016	0.003	0.004		397	0.055	0.027	0.013	0.004
397	0.08	0.048	0.031	0.016	0.003	0.005		397.2	0.055	0.027	0.012	0.003
397	0.08	0.049	0.031	0.016	0.003	0.005		397.4	0.055	0.027	0.012	0.004
398	0.08	0.049	0.031	0.017	0.004	0.005		397.6	0.055	0.027	0.012	0.003
398	0.08	0.049	0.031	0.017	0.004	0.006		397.8	0.054	0.026	0.011	0.003
398	0.08	0.05	0.032	0.017	0.004	0.005		398	0.054	0.026	0.011	0.003
398	0.079	0.05	0.032	0.017	0.004	0.005		398.2	0.054	0.026	0.01	0.003
398	0.079	0.049	0.032	0.017	0.003	0.004		398.4	0.054	0.026	0.01	0.004
399	0.078	0.049	0.032	0.016	0.002	0.004		398.6	0.054	0.026	0.01	0.004
399	0.078	0.049	0.032	0.017	0.003	0.004		398.8	0.055	0.026	0.01	0.004
399	0.078	0.049	0.032	0.017	0.002	0.004		399	0.055	0.026	0.01	0.004
[truncated: 3,005 more rows]

## Sheet: Fig 4
Fig. 4B. Neutralization data
1. Neutralization by MAb 3C1
conc. (μg/mL)	Beta PV				Kappa PV				Delta PV
10	96.8958	96.4014	97.0369	97.0826	99.7702	99.8998	99.875	99.9632	100.05	100.05	100.05	99.912
2.5	72.3337	73.3149	77.0707	74.6062	96.2676	97.3073	97.1915	96.7364	97.492	97.611	98.024	98.319
0.625	35.922	41.1547	36.0326	36.9236	76.9261	75.7677	75.3072	70.4697	73.53	75.906	71.003	73.785
0.15625	32.9517	26.8178	16.5659	2.80606	55.3258	46.1253	38.5217	25.2504	44.498	46.514	53.098	35.664
0.0390625	26.9297	19.6138	8.62979	5.10021	33.3808	24.7705	21.2293	12.8424	39.964	45.887	52.338	27.753
0.00976562	17.8839	9.4534	14.2603	10.7091	32.4707	21.6595	19.7373	9.88311	32.444	34.861	24.19	31.483
0.00244141	16.0982	17.6958	12.0208	2.02566	11.9654	16.8993	13.7884	13.1513	33.787	28.092	37.746	11.967
0.000610352	16.0308	12.8749	-1.82421	-4.73353	29.2025	21.0804	14.0724	14.6737	17.952	16.493	20.303	23.536
	Neutralization percentage
2. Neutralization by MAb 2H2
conc. (μg/mL)	Beta PV				Kappa PV				Delta PV
10	-9.9341	-3.95619	-4.40311	5.74328	38.0764	49.6907	57.644	57.0588	100.06	100.06	100.06	100.06
2.5	-11.9501	-0.32644	4.61027	16.3704	13.3374	5.7675	29.0479	20.4662	100.06	100.06	100.06	100.04
0.625	-11.6336	-2.125	13.643	20.6452	-12.9958	9.0278	31.5962	24.3059	100.06	100.06	100.05	100.01
0.15625	-11.9211	0.409177	6.62384	28.2888	-11.05	12.2074	21.5213	41.9017	100.05	100.05	100.05	99.98
0.0390625									95.832	97.933	96.954	97.662
0.00976562									65.903	61.647	69.818	74.574
0.00244141									36.396	34.212	41.565	43.757
0.000610352									15.504	20.017	40.553	33.678
	Neutralization percentage
3. Neutralization by MAb 2G3
conc. (μg/mL)	Beta PV				Kappa PV				Delta PV
10	99.9995	100.002	99.9973	99.9134	100.002	100.008	100.002	99.9403	100.03	99.779	100.01	99.651
2.5	100	99.9958	99.992	99.8633	99.9897	99.999	99.9928	99.8817	97.887	96.962	97.878	97.83
0.625	100	99.9973	99.9785	99.861	99.8509	99.8539	99.9928	99.8848	83.893	82.501	85.529	83.152
0.15625	99.9516	99.9561	99.9711	99.8625	100.002	99.9496	99.9959	99.746	50.149	39.977	64.287	69.23
0.0390625	99.1343	99.4045	99.385	99.4965	99.4343	99.3418	99.2091	99.1073	23.558	30.976	38.688	47.365
0.00976562	76.009	79.0096	81.8545	86.7652	88.524	88.7554	89.3231	92.8313	17.748	0.4984	28.369	10.492
0.00244141	2.38779	31.6849	43.477	48.1107	56.3977	64.2657	60.8192	68.2306	21.477	3.6585	8.2858	37.424
0.000610352	-10.1902	7.79993	17.9229	11.2736	10.6797	31.0965	38.7856	36.456	23.837	6.2874	22.665	2.3446
	Neutralization percentage
4. Neutralization by MAb 3A2
conc. (μg/mL)	Beta PV				Kappa PV				Delta PV
10	40.1268	36.8327	45.5745	17.8163	35.6808	27.4918	24.3377	20.4069	99.3528	98.548	99.1619	99.1073
2.5	15.9084	31.65	21.1633	-12.9716	28.5095	41.031	24.0699	2.40431	96.3928	97.5386	97.8819	97.2158
0.625	21.4	29.6907	18.9494	-8.27951	29.3784	29.1909	33.1783	-4.72828	88.1721	90.973	90.4455	93.9694
0.15625	32.5329	25.9068	10.3535	-10.4577	16.5534	45.3724	13.8635	-6.65946	62.6119	71.7398	75.8728	74.6929
0.0390625	39.1829	35.8754	13.5627	-17.7263	14.0271	44.685	16.1011	-10.4385	13.0239	46.3933	51.2357	64.1238
0.00976562									-6.20703	17.7845	39.648	59.3837
0.00244141									-4.27007	26.6395	41.5554	30.3679
0.000610352									3.24589	33.9463	38.384	32.4845
	Neutralization percentage
5. Neutralization by MAb 8D3
conc. (μg/mL)	Beta PV				Kappa PV				Delta PV
10	99.9981	100.001	99.9997	100.002	99.9849	99.971	99.9919	99.9814	99.94	100.07	99.9918	99.587
2.5	99.9997	100.001	100.001	99.9989	99.9814	99.9919	99.9919	99.9849	100.18	100.18	100.177	100.15
0.625	99.9906	99.9681	99.9939	99.9889	96.142	99.9015	99.9745	99.971	100.13	100.09	100.095	100.04
0.15625	99.8708	99.8417	99.8516	99.8949	99.9328	99.9293	99.9189	98.0408	99.041	99.033	98.9606	98.88
0.0390625	96.7525	96.889	97.3491	97.4214	97.5087	96.6915	97.3905	97.001	89.247	84.006	76.4575	80.619
0.00976562	42.0435	62.7971	61.0957	72.9347	87.0371	82.0117	80.784	76.9445	65.555	60.288	48.9502	38.092
0.00244141	2.18352	22.0386	30.5672	47.4031	47.8145	55.6848	49.0735	28.4466	32.735	4.4173	13.7861	15.095
0.000610352	-4.26845	0.440531	-4.54716	24.5296	39.127	32.5574	26.353	20.9103	33.265	40.849	26.2149	19.228
	Neutralization percentage
Fig. 4C. S protein-binding ELISA data
1. Binding of MAb 3C1 to S protein
conc. (μg/mL)	WT-S			Delta-S
2	0.823	0.81	0.852	0.871	0.866	0.841
1	0.521	0.574	0.594	0.62	0.629	0.64
0.5	0.309	0.357	0.365	0.394	0.436	0.429
0.25	0.194	0.192	0.194	0.279	0.247	0.241
0.125	0.128	0.131	0.128	0.18	0.167	0.148
0.063	0.088	0.083	0.078	0.107	0.126	0.11
0.031	0.063	0.062	0.06	0.075	0.069	0.065
0.016	0.053	0.048	0.051	0.062	0.063	0.055
	OD450nm
2. Binding of MAb 2H2 to S protein
conc. (μg/mL)	WT-S			Delta-S
2	0.691	0.62	0.631	0.682	0.704	0.633
1	0.372	0.391	0.413	0.49	0.475	0.484
0.5	0.242	0.238	0.299	0.305	0.303	0.316
0.25	0.148	0.147	0.15	0.204	0.203	0.18
0.125	0.093	0.095	0.095	0.133	0.126	0.112
0.063	0.075	0.074	0.073	0.092	0.08	0.087
0.031	0.054	0.057	0.054	0.061	0.066	0.066
0.016	0.043	0.041	0.041	0.047	0.049	0.05
	OD450nm
3. Binding of MAb 2G3 to S protein
conc. (μg/mL)	WT-S			Delta-S
2	0.858	0.894	0.898	0.485	0.5	0.462
1	0.599	0.587	0.629	0.19	0.165	0.188
0.5	0.339	0.359	0.364	0.062	0.061	0.07
0.25	0.206	0.205	0.216	0.053	0.053	0.049
0.125	0.121	0.139	0.135	0.051	0.041	0.038
0.063	0.079	0.086	0.094	0.043	0.037	0.044
0.031	0.052	0.06	0.055	0.034	0.038	0.035
0.016	0.043	0.044	0.047	0.036	0.037	0.034
	OD450nm
4. Binding of MAb 3A2 to S protein
conc. (μg/mL)	WT-S			Delta-S
2	0.78	0.807	0.836	0.729	0.727	0.705
1	0.561	0.572	0.577	0.527	0.546	0.538
0.5	0.309	0.344	0.337	0.323	0.327	0.331
0.25	0.214	0.239	0.216	0.186	0.198	0.194
0.125	0.132	0.13	0.133	0.128	0.13	0.106
0.063	0.092	0.085	0.09	0.082	0.08	0.081
0.031	0.063	0.064	0.069	0.064	0.066	0.049
0.016	0.053	0.052	0.045	0.055	0.059	0.052
	OD450nm
5. Binding of MAb 8D3 to S protein
conc. (μg/mL)	WT-S			Delta-S
2	0.924	0.92	0.877	0.833	0.88	0.884
1	0.618	0.633	0.608	0.542	0.56	0.524
0.5	0.441	0.417	0.398	0.298	0.347	0.325
0.25	0.255	0.265	0.237	0.19	0.174	0.164
0.125	0.148	0.156	0.164	0.109	0.109	0.106
0.063	0.1	0.097	0.09	0.08	0.075	0.097
0.031	0.076	0.07	0.069	0.05	0.058	0.055
0.016	0.066	0.072	0.066	0.042	0.043	0.045
	OD450nm
Fig. 4D. RBD protein-binding ELISA data
1. Binding of MAb 3C1 to RBD protein
conc. (μg/mL)	WT-S			Beta-RBD			Delta-RBD
2	0.822	0.811	0.806	0.734	0.735	0.73	0.838	0.835	0.835
1	0.66	0.668	0.649	0.598	0.569	0.552	0.65	0.68	0.685
0.5	0.375	0.412	0.402	0.325	0.315	0.317	0.414	0.427	0.47
0.25	0.211	0.221	0.204	0.181	0.158	0.15	0.232	0.245	0.251
0.125	0.131	0.126	0.116	0.081	0.089	0.082	0.125	0.137	0.132
0.063	0.077	0.079	0.077	0.062	0.055	0.102	0.104	0.08	0.076
0.031	0.061	0.063	0.062	0.051	0.049	0.049	0.054	0.05	0.057
	OD450nm
2. Binding of MAb 2H2 to RBD protein
conc. (μg/mL)	WT-S			Beta-RBD			Delta-RBD
2	0.765	0.749	0.737	0.064	0.072	0.072	0.76	0.754	0.763
1	0.537	0.55	0.559	0.061	0.065	0.065	0.607	0.602	0.605
0.5	0.235	0.301	0.268	0.051	0.048	0.049	0.325	0.364	0.382
0.25	0.136	0.134	0.121	0.038	0.046	0.044	0.186	0.201	0.178
0.125	0.075	0.074	0.065	0.041	0.039	0.047	0.079	0.083	0.092
0.063	0.054	0.051	0.048	0.04	0.041	0.051	0.058	0.054	0.062
0.031	0.045	0.045	0.047	0.041	0.042	0.045	0.047	0.045	0.053
	OD450nm
3. Binding of MAb 2G3 to RBD protein
conc. (μg/mL)	WT-S			Beta-RBD			Delta-RBD
2	0.887	0.924	0.927	0.791	0.793	0.811	0.816	0.82	0.798
1	0.717	0.683	0.734	0.577	0.606	0.601	0.439	0.45	0.455
0.5	0.382	0.422	0.388	0.275	0.255	0.281	0.065	0.103	0.128
0.25	0.185	0.2	0.187	0.131	0.13	0.123	0.05	0.06	0.04
0.125	0.08	0.077	0.079	0.065	0.056	0.064	0.042	0.043	0.043
0.063	0.049	0.052	0.051	0.051	0.048	0.05	0.047	0.04	0.044
0.031	0.041	0.05	0.048	0.047	0.044	0.044	0.04	0.04	0.052
	OD450nm
4. Binding of MAb 3A2 to RBD protein
conc. (μg/mL)	WT-S			Beta-RBD			Delta-RBD
2	0.857	0.912	0.882	0.04	0.044	0.045	0.821	0.829	0.811
1	0.672	0.651	0.636	0.043	0.054	0.046	0.62	0.607	0.614
0.5	0.338	0.383	0.368	0.045	0.042	0.052	0.32	0.363	0.365
0.25	0.165	0.179	0.156	0.043	0.052	0.046	0.157	0.155	0.149
0.125	0.083	0.086	0.066	0.043	0.038	0.042	0.064	0.068	0.067
0.063	0.053	0.058	0.05	0.036	0.038	0.056	0.053	0.051	0.048
0.031	0.049	0.05	0.042	0.039	0.051	0.04	0.045	0.042	0.043
	OD450nm
5. Binding of MAb 8D3 to RBD protein
conc. (μg/mL)	WT-S			Beta-RBD			Delta-RBD
2	0.952	1.004	0.993	0.874	0.866	0.872	1	1.004	0.969
1	0.752	0.763	0.807	0.699	0.703	0.663	0.742	0.778	0.774
0.5	0.406	0.475	0.464	0.349	0.376	0.361	0.355	0.421	0.45
0.25	0.203	0.247	0.234	0.158	0.149	0.148	0.174	0.172	0.161
0.125	0.101	0.119	0.099	0.077	0.095	0.065	0.077	0.083	0.084
0.063	0.061	0.063	0.07	0.065	0.064	0.07	0.062	0.054	0.057
0.031	0.041	0.043	0.059	0.053	0.049	0.051	0.048	0.047	0.054
	OD450nm

## Sheet: Supplementary Figure 1
	Supplementary Figure 1B								Supplementary Figure 1C
